# Supplementary material for: Influence of Cross-Regional Cultivation on the Flavor Characteristics of Pyropia haitanensis
Source: Foods. 2026 Jan 5;15(1):181. doi: 10.3390/foods15010181 (PMC12785560; doi:10.3390/foods15010181)
Supplement: Supplementary file 1 [file foods-15-00181-s001.zip]

Archive with 4 entries (4 files):
- Fig. S2.png
- Table S1.xlsx
- Table S2.xlsx
- Fig. S1.pdf
