# Supplementary material for: Influence of Cross-Regional Cultivation on the Flavor Characteristics of Pyropia haitanensis
Source: Foods. 2026 Jan 5;15(1):181. doi: 10.3390/foods15010181 (PMC12785560; doi:10.3390/foods15010181)
Supplement: Supplementary file 1 [file foods-15-00181-s001.zip › Table S1.xlsx]

## Sheet: Liaoning
Table S1 Volatile compounds of Pyropia haitanensis across different cultivation sites
Note: Compounds shaded in gray denote tentative identifications due to the unavailability of library retention indices for the polar column or lower similarity scores (< 750), distinguished from the high-confidence unshaded entries.
Liaoning
Name	Formula	CAS	Average Area (%)	Retention Times (s)	Retention Indices (RI)	Lib. RI	Similarity
(6Z,9Z,12Z,15Z)-Methyl octadeca-6,9,12,15-tetraenoate	C19H30O2	73097-00-4	0.008	1136.92	2105.9		780
(E)-9-Octadecenoic acid ethyl ester	C20H38O2	6114-18-7	0.0945	1335.88	2478.8	2476 ± 0(1)	885
1,11-Dodecadiyne	C12H18	20521-44-2	0.0035	1095.39	2035.3		778
1,13-Tetradecadiene	C14H26	21964-49-8	0.09	920.501	1759.6	1525 ± 0(1)	783
1,2-Ethanediol, 1,2-diphenyl-, (R*,R*)-(±)-	C14H14O2	655-48-1	0.001	1125.09	2085.6		798
1,2-Propanediamine	C3H10N2	78-90-0	1.766	108.155	814.7	1201 ± 2(5)	771
1,3-Benzenediol, O-(3-methylbut-2-enoyl)-O'-(2-thiophenecarbonyl)-	C16H14O4S		0.053	542.29	1275.8		760
1,3-Heptadiene, 5,5-dimethyl-	C9H16	24618-86-8	0.031	669.672	1421.4		790
1,3-Propanediol, 2-dodecyl	C15H32O2	10395-09-2	0.22	887.985	1711.6		869
1,3-trans,5-cis-Octatriene	C8H12	40087-61-4	1.688	814.077	1606.3	1108 ± 1(5)	723
1,4-Benzenedicarboxaldehyde	C8H6O2	623-27-8	0.0001	914.488	1750.7	2347 ± 0(1)	785
1,5-Hexadien-3-ol	C6H10O	924-41-4	0.588667	718.484	1481.8		771
1,6-Dimethylhepta-1,3,5-triene	C9H14		0.412	726.669	1491.9		788
1-Butanol	C4H10O	71-36-3	0.434	763.192	1539.3	1142 ± 11(292)	743
1-Cyclohexene-1-carboxaldehyde, 2,6,6-trimethyl-	C10H16O	432-25-7	0.387	828.814	1627.2	1611 ± 16(60)	875
1-Decanamine, N-decyl-N-methyl-	C21H45N	7396-58-9	0.489	510.292	1242		791
1-Decanol	C10H22O	112-30-1	0.134333	1049.65	1959.9	1760 ± 9(70)	892
1-Decene	C10H20	872-05-9	0.01	755.803	1529.6	1050 ± 4(23)	799
1-Heptadecene	C17H34	6765-39-5	0.187	901.143	1731	1746 ± 7(12)	929
1-Heptanol	C7H16O	111-70-6	0.017	693.381	1450.7	1453 ± 8(127)	868
1-Hepten-3-ol	C7H14O	4938-52-7	1.294	689.418	1445.8	1351 ± 10(7)	818
1-Hepten-3-one	C7H12O	2918-13-0	0.219	568.349	1303.6	1196 ± 4(3)	725
1-Hexadecyne	C16H30	629-74-3	0.025	959.09	1817.3		813
1-Hexanol, 2-ethyl-	C8H18O	104-76-7	0.413667	720.796	1484.7	1491 ± 5(154)	943
1-Hexen-3-ol	C6H12O	4798-44-1	0.173	518.303	1250.4	1248 ± 20(7)	719
1-Hydroxy-2-butanone	C4H8O2	5077-67-8	0.002	632.507	1377.2	1388 ± 7(19)	827
1-Iodo-2-methylundecane	C12H25I	73105-67-6	0.4725	712.42	1474.3		877
1-Nonanol	C9H20O	143-08-8	0.226	847.419	1653.6	1660 ± 7(95)	944
1-Octanol	C8H18O	111-87-5	0.3745	772.809	1551.8	1557 ± 8(338)	915
1-Octanol, 2,7-dimethyl-	C10H22O	15250-22-3	0.786	608.657	1349.8	1625 ± 0(1)	817
1-Octanol, 2-butyl-	C12H26O	735273	0.256	584.482	1322.1	1851 ± 3(2)	868
1-Oxa-3,4-diazacyclopentadiene	C2H2N2O	288-99-3	1.983	516.57	1248.6		818
1-Penten-3-ol	C5H10O	616-25-1	0.376	427.523	1158.3	1159 ± 10(144)	758
1-Penten-3-one	C5H8O	1629-58-9	0.02	633.936	1378.8	1019 ± 6(65)	783
1-Propanol, 2-(2-hydroxypropoxy)-	C6H14O3	106-62-7	0.016	997.734	1877.1	2191 ± 0(1)	788
1-Pyridineacetic acid, 4-(aminocarbonyl)hexahydro-, decyl ester	C18H34N2O3		2.701	574.87	1311.1		887
1-Tetradecyne	C14H26	765-10-6	0.018	929.897	1773.4	1630 ± 3(10)	753
1-Undecyne	C11H20	2243-98-3	0.064	959.308	1817.6	1331 ± 2(11)	822
10-Undecyn-1-ol	C11H20O	2774-84-7	0.114667	969.253	1833	2318 ± 0(1)	792
11-Hexadecen-1-ol, (Z)-	C16H32O	56683-54-6	0.086	920.503	1759.6	2427 ± 0(1)	737
11-Tricosene	C23H46	52078-56-5	0.011	891.675	1717		785
1H-Pyrrole-2,5-dione, 3-ethyl-4-methyl-	C7H9NO2	20189-42-8	0.0336667	1230.63	2275.6	2244 ± 16(5)	871
1H-Pyrrole-2-carboxaldehyde	C5H5NO	1003-29-8	0.001	1094.19	2033.3	2030 ± 14(31)	758
2(3H)-Furanone, 5-butyldihydro-	C8H14O2	104-50-7	0.021	1030.54	1929.1	1910 ± 19(62)	701
2(3H)-Furanone, dihydro-4-methyl-	C5H8O2	1679-49-8	0.0001	961.876	1821.6		763
2(3H)-Furanone, dihydro-5-pentyl-	C9H16O2	104-61-0	0.006	1099.13	2041.7	2024 ± 15(104)	817
2(3H)-Furanone, dihydro-5-propyl-	C7H12O2	105-21-5	0.0163333	1099.11	2041.6	1787 ± 10(16)	861
2(4H)-Benzofuranone, 5,6,7,7a-tetrahydro-4,4,7a-trimethyl-	C11H16O2	15356-74-8	0.04	1282.2	2374.1	2327 ± 2(4)	871
2(4H)-Benzofuranone, 5,6,7,7a-tetrahydro-4,4,7a-trimethyl-, (R)-	C11H16O2	17092-92-1	0.088	1282.24	2374.2	2331 ± 24(16)	893
2(5H)-Furanone, 3-methyl-	C5H6O2	22122-36-7	0.509	900.884	1730.6	1713 ± 25(14)	758
2(5H)-Furanone, 5-methyl-	C5H6O2	591-11-7	0.021	684.235	1439.4	1669 ± 4(9)	733
2,2,4-Trimethyl-1,3-pentanediol diisobutyrate	C16H30O4	6846-50-0	0.0146667	996.53	1875.3		856
2,3-Butanediol	C4H10O2	513-85-9	1.46367	786.76	1570.1	1543 ± 17(53)	919
2,3-Butanediol, dinitrate	C4H8N2O6	6423-45-6	0.405	221.758	949.3		777
2,3-Butanedione	C4H6O2	431-03-8	2.072	253.007	986.3	979 ± 10(241)	885
2,3-Octanedione	C8H14O2	585-25-1	0.0355	854.601	1663.8	1335 ± 10(9)	798
2,3-Pentanedione	C5H8O2	600-14-6	0.042	335.637	1069.2	1058 ± 9(143)	951
2,4-Octadienal, (E,E)-	C8H12O	30361-28-5	0.0613333	805.782	1595	1603 ± 13(20)	868
2,5-Furandicarboxaldehyde	C6H4O3	823-82-5	0.024	785.393	1568.3	1991 ± 8(7)	753
2,5-Hexanedione	C6H10O2	110-13-4	0.04	739.656	1508.5	1500 ± 4(6)	835
2,6,10-Trimethyltridecane	C16H34	3891-99-4	0.06	728.212	1493.8		835
2,6,6-Trimethyl-2-cyclohexene-1,4-dione	C9H12O2	1125-21-9	0.086	880.322	1700.3	1676 ± 13(25)	814
2,6-Dimethylbenzaldehyde	C9H10O	1123-56-4	0.009	948.199	1800.5	1640 ± 0(2)	861
2,6-Dimethyldecane	C12H26	13150-81-7	0.229	639.351	1385		860
2,6-Nonadienal, (E,Z)-	C9H14O	557-48-2	0.174667	801.732	1589.7	1584 ± 9(161)	844
2-Butanol	C4H10O	78-92-2	0.0001	579.245	1316.1	1025 ± 11(104)	770
2-Butanone, 1-(acetyloxy)-	C6H10O3	1575-57-1	0.089	618.694	1361.3	1536 ± 17(13)	765
2-Cyclopenten-1-one	C5H6O	930-30-3	0.0673333	995.105	1873	1345 ± 10(23)	843
2-Cyclopropen-1-one, 2,3-diphenyl-	C15H10O	886-38-4	0.003	1519.1	2795.3		848
2-Diethylamino-N-p-tolyl-acetamide	C13H20N2O		0.018	866.848	1681.1		750
2-Ethylhexanal ethylene glycol acetal	C10H20O2		0.007	499.35	1230.4		838
2-Furancarboxaldehyde, 5-methyl-	C6H6O2	620-02-0	0.034	794.305	1580	1570 ± 10(146)	729
2-Heptenal, (E)-	C7H12O	18829-55-5	0.247	590.258	1328.7	1323 ± 11(95)	794
2-Heptenal, (Z)-	C7H12O	57266-86-1	0.358	590.259	1328.7	1322 ± 9(11)	833
2-Hexenal, (E)-	C6H10O	6728-26-3	1.4955	491.924	1222.5	1216 ± 8(274)	920
2-Hydroxy-3-pentanone	C5H10O2	5704-20-1	0.0976667	618.289	1360.9	1366 ± 11(11)	835
2-Hydroxy-gamma-butyrolactone	C4H6O3	19444-84-9	0.017	1180.21	2183.1	2142 ± 0(1)	877
2-Methyl-1-undecanol	C12H26O	10522-26-6	0.0245	743.14	1513	1875 ± 0(1)	864
2-Naphthalenethiol	C10H8S	91-60-1	0.001	1161.57	2149.9		784
2-Octen-1-ol, (E)-	C8H16O	18409-17-1	0.257	816.528	1609.8	1614 ± 7(34)	912
2-Octen-1-ol, (Z)-	C8H16O	26001-58-1	0.142	816.513	1609.8	1550 ± 3(2)	906
2-Pentadecyn-1-ol	C15H28O	2834-00-6	0.223	767.497	1544.9		758
2-Pentanone, 4-hydroxy-4-methyl-	C6H12O2	123-42-2	0.006	807.802	1597.6	1358 ± 14(34)	768
2-Penten-1-ol, (E)-	C5H10O	1576-96-1	0.1245	581.037	1318.2	1312 ± 8(44)	845
2-Penten-1-ol, (Z)-	C5H10O	1576-95-0	0.0315	581.045	1318.2	1318 ± 7(67)	864
2-Pentenal, (E)-	C5H8O	1576-87-0	0.007	403.025	1134.6	1127 ± 6(63)	736
2-Propanamine	C3H9N	75-31-0	0.476	353.455	1086.5	740 ± 3(5)	862
2-Propanol, 1,1'-oxybis-	C6H14O3	110-98-5	0.226	964.475	1825.6	1817 ± 0(1)	823
2-Propanol, 1-(2-methoxypropoxy)-	C7H16O3	13429-07-7	0.005	749.058	1520.8	1532 ± 9(3)	811
2-Propanol, 1-methoxy-	C4H10O2	107-98-2	0.1255	396.397	1128.1	1133 ± 12(6)	906
2-Propen-1-ol	C3H6O	107-18-6	0.004	1180.22	2183.2	1123 ± 13(32)	770
2-Propenoic acid, 2,2,3,3,4,4,5,5,6,6,7,7,8,8,8-pentadecafluorooctyl ester	C11H5F15O2	307-98-2	0.388	460.447	1190.2		832
2-Propyn-1-ol, acetate	C5H6O2	627-09-8	0.004	335.638	1069.2	1215 ± 0(1)	758
2-Undecanone, 6,10-dimethyl-	C13H26O	1604-34-8	0.013	1146.16	2122.4	1660 ± 0(3)	772
3,4,5-Trimethylpyrazole	C6H10N2	5519-42-6	0.002	794.235	1579.9	2194 ± 0(1)	742
3,4-(Methylenedioxy)toluene	C8H8O2	7145-99-5	0.035	1098.36	2040.4		801
3,4-Dimethylcyclohexanol	C8H16O	5715-23-1	0.658	813.288	1605.2		806
3,5-Diamino-1,2,4-triazole	C2H5N5	1455-77-2	0.002	799.779	1587.1		853
3,5-Octadien-2-one, (E,E)-	C8H12O	30086-02-3	0.960667	790.127	1574.5	1570 ± 7(38)	927
3-Buten-2-one, 4-(2,2,6-trimethyl-7-oxabicyclo[4.1.0]hept-1-yl)-	C13H20O2	23267-57-4	0.0823333	1074.56	2000.1	1962 ± 22(14)	891
3-Buten-2-one, 4-(2,6,6-trimethyl-2-cyclohexen-1-yl)-	C13H20O	6901-97-9	0.119	984.863	1857.2		839
3-Cyclohexene-1-carboxaldehyde, 1,3,4-trimethyl-	C10H16O	40702-26-9	0.28	828.428	1626.7	1525 ± 0(1)	800
3-Methyl-2,4-hexanedione	C7H12O2	4220-52-4	0.004	854.558	1663.7		757
3-Octadecene, (E)-	C18H36	7206-19-1	0.3195	576.308	1312.8	1820 ± 0(2)	857
3-Oxatricyclo[3.2.1.0(2,4)]octane, (1α,2β,4β,5α)-	C7H10O	3146-39-2	0.006	641.955	1388		769
4-Heptenal, (Z)-	C7H12O	6728-31-0	1.476	513.951	1245.8	1240 ± 9(82)	713
4-Isopropylcyclohexa-1,3-dienecarbaldehyde	C10H14O	1197-15-5	0.216	874.951	1692.6	1811 ± 0(11)	746
4-Methyl-1,6-heptadien-4-ol	C8H14O	25201-40-5	0.004	344.587	1077.9		816
4-Methyl-6-hepten-4-olide	C8H12O2		0.006	799.739	1587.1		818
4-Oxohex-2-enal	C6H8O2	20697-55-6	0.044	927.908	1770.5		842
4-Penten-2-ol	C5H10O	625-31-0	0.003	218.593	945.6	1159 ± 5(6)	865
4-Tridecene, (Z)-	C13H26	41446-54-2	0.012	953.369	1808.5	1334 ± 8(35)	712
4-Vinylcyclohexene diepoxide (isomer 2)	C8H12O2		0.221667	865.829	1679.7		828
5,5'-Isopropylidenebis[2-(benzoyloxy)toluene]	C31H28O4	21886-69-1	0.081	600.749	1340.8		890
5,9-Undecadien-2-one, 6,10-dimethyl-, (E)-	C13H22O	3796-70-1	0.154667	984.284	1856.3	1859 ± 9(137)	759
5-(Hydroxymethyl)dihydrofuran-2(3H)-one	C5H8O3	10374-51-3	0.014	889.557	1713.9		867
5-Eicosene, (E)-	C20H40	74685-30-6	0.572	901.124	1731		829
5-Ethylcyclopent-1-enecarboxaldehyde	C8H12O	36431-60-4	0.027	669.677	1421.4	1410 ± 9(4)	750
5-Ethyldecane	C12H26	17302-36-2	0.114333	643.288	1389.5		879
5-Hepten-2-one, 6-methyl-	C8H14O	110-93-0	0.214667	1216.02	2248.6	1338 ± 9(226)	903
5-Methyl-1-hexyn-3-ol	C7H12O	61996-79-0	0.651	926.706	1768.7		769
5-Oxotetrahydrofuran-2-carboxylic acid, ethyl ester	C7H10O4	1126-51-8	0.0045	1128.13	2090.7	2241 ± 0(1)	890
5H-Tetrazol-5-amine	CH3N5		0.032	1054	1966.9		757
6,9-Heptadecadiene	C17H32	81265-03-4	0.017	916.576	1753.8		813
6-Methyl-3,5-heptadiene-2-one	C8H12O	1604-28-0	0.01	807.344	1597	1602 ± 0(18)	703
7-Hexadecene, (Z)-	C16H32	35507-09-6	1.449	576.042	1312.4	1603 ± 0(2)	822
7-Oxabicyclo[4.1.0]heptan-2-one, 6-methyl-3-(1-methylethyl)-	C10H16O2	5286-38-4	0.142	767.367	1544.7	1711 ± 11(2)	724
7-Oxabicyclo[4.1.0]heptane	C6H10O	286-20-4	1.548	491.465	1222.1	1158 ± 0(3)	733
8-Heptadecene	C17H34	248097	8.743	901.071	1730.9		931
Acetic acid	C2H4O2	64-19-7	1.0415	695.879	1453.8	1449 ± 13(380)	897
Acetoin	C4H8O2	513-86-0	1.09267	553.215	1287.3	1284 ± 12(241)	942
Acetone	C3H6O	67-64-1	0.007	1085.76	2019	819 ± 6(113)	861
Acetophenone	C8H8O	98-86-2	0.048	852.012	1660.1	1647 ± 13(126)	903
Allyl thiopropionate	C6H10OS	41820-22-8	0.166	430.376	1161		756
Benzaldehyde	C7H6O	100-52-7	0.16	757.722	1532.1	1520 ± 14(471)	907
Benzaldehyde, 2,4-dimethyl-	C9H10O	15764-16-6	0.9465	965.356	1827	1726 ± 16(2)	923
Benzaldehyde, 2,5-dimethyl-	C9H10O	5779-94-2	0.01	948.151	1800.4	1683 ± 3(3)	885
Benzaldehyde, 3,4-dimethyl-	C9H10O	5973-71-7	0.226	965.32	1827	1790 ± 0(1)	916
Benzaldehyde, 4-methoxy-	C8H8O2	123-11-5	0.002	1098.44	2040.5	2011 ± 21(45)	829
Benzamide, N,N-diethyl-4-methyl-	C12H17NO	302546	0.003	1240.7	2294.2		763
Benzene	C6H6	71-43-2	0.2595	228.235	957	957 ± 17(131)	858
Benzene, 1,2,3-trimethyl-	C9H12	526-73-8	0.0185	550.906	1284.9	1340 ± 15(38)	868
Benzene, 1,2,4-trimethyl-	C9H12	95-63-6	0.042	551.005	1285	1283 ± 8(67)	853
Benzene, 1,3-bis(1,1-dimethylethyl)-	C14H22	1014-60-4	0.03	674.692	1427.6	1427 ± 7(7)	848
Benzene, 1-ethyl-4-methyl-	C9H12	622-96-8	0.1	600.802	1340.8	1226 ± 16(35)	811
Benzene, 1-methoxy-4-methyl-	C8H10O	104-93-8	0.407	558.269	1292.7	1434 ± 12(11)	793
Benzene, pentamethyl-	C11H16	700-12-9	0.012	846.253	1651.9	1656 ± 11(2)	734
Benzeneacetaldehyde	C8H8O	122-78-1	0.00366667	845.778	1651.3	1640 ± 13(253)	890
Benzeneacetic acid, ethyl ester	C10H12O2	101-97-3	0.117	941.407	1790.4	1783 ± 10(50)	859
Benzenemethanol, 3,5-dimethyl-	C9H12O	27129-87-9	0.0195	1142.2	2115.4		818
Benzenemethanol, α,α,4-trimethyl-	C10H14O	1197-01-9	0.032	976.187	1843.8	1852 ± 13(182)	723
Benzenemethanol, α,α-dimethyl-	C9H12O	617-94-7	0.141667	920.776	1760	1773 ± 5(6)	893
Benzoic acid	C7H6O2	65-85-0	0.0123333	1316.44	2440.8	2412 ± 13(59)	845
Benzoic acid, p-tert-butyl-	C11H14O2	98-73-7	0.008	1163.94	2154.1		775
Benzothiazole	C7H5NS	95-16-9	0.0343333	1055.99	1970.1	1958 ± 12(53)	906
Benzyl alcohol	C7H8O	100-51-6	0.123	999.336	1879.6	1870 ± 14(323)	905
Bicyclo[4.2.0]octa-1,3,5-triene	C8H8	694-87-1	0.031	529.162	1261.9	1269 ± 3(5)	920
Borinic acid, diethyl-	C4H11BO	4426-31-7	0.005	626.061	1369.8		808
Butanal, 2-ethyl-	C6H12O	97-96-1	0.205	942.387	1791.9	1018 ± 11(7)	710
Butane, 2,2-dimethyl-	C6H14	75-83-2	0.007	305.689	1040	500 ± 0(1)	704
Butanedioic acid, diethyl ester	C8H14O4	123-25-1	0.001	862.412	1674.9	1680 ± 9(73)	742
Butanenitrile	C4H7N	109-74-0	2.783	304.651	1039	1095 ± 5(2)	776
Butanoic acid, 2-methyl-	C5H10O2	116-53-0	0.121	857.587	1668	1662 ± 8(125)	718
Butanoic acid, 3-methyl-	C5H10O2	503-74-2	0.234	857.004	1667.2	1666 ± 11(258)	921
Butanoic acid, 3-methyl-, ethyl ester	C7H14O2	108-64-5	0.007	344.04	1077.3	1068 ± 8(116)	770
Butyrolactone	C4H6O2	96-48-0	0.0613333	838.28	1640.6	1632 ± 15(109)	920
Caprolactam	C6H11NO	105-60-2	0.019	1187.84	2196.7		905
Cedrol	C15H26O	77-53-2	0.021	1149.52	2128.4	2116 ± 15(30)	717
Cyclobut-1-enylmethanol	C5H8O	89182-08-1	0.805	402.756	1134.3		845
Cyclohexane, bromo-	C6H11Br	108-85-0	0.202	927.858	1770.4	1303 ± 0(3)	839
Cyclohexanol, 1-methyl-4-(1-methylethyl)-	C10H20O	21129-27-1	0.1125	836.487	1638.1	1636 ± 15(2)	873
Cyclohexanol, 2,4-dimethyl-	C8H16O	69542-91-2	1.67	813.141	1605		802
Cyclohexanol, 5-methyl-2-(1-methylethyl)-	C10H20O	1490-04-6	0.478	836.452	1638	1583 ± 49(2)	896
Cyclohexanone	C6H10O	108-94-1	0.011	1044.16	1951	1291 ± 11(37)	715
Cyclohexene,3-(2-propenyl)-	C9H14	15232-95-8	0.02	885.604	1708.1	1132 ± 10(9)	759
Cyclooctane, 1,4-dimethyl-, cis-	C10H20	13151-99-0	0.01	755.726	1529.5		808
Cyclopentane	C5H10	287-92-3	1.476	516.499	1248.5	700 ± 4(6)	759
Cyclopentane, hexyl-	C11H22	4457-00-5	0.021	747.123	1518.2	1200 ± 7(18)	758
Cyclopropane, butyl-	C7H14	930-57-4	0.026	693.435	1450.8		881
Cyclopropane, nonyl-	C12H24	74663-85-7	0.0225	1049.65	1959.9		880
Cyclopropaneethanol	C5H10O	2566-44-1	0.562	430.664	1161.3		836
Cycloundecene (Z)	C11H20	13151-61-6	0.024	916.645	1753.9	1257 ± 0(1)	781
Decanal	C10H20O	112-31-2	1.38233	732.927	1499.7	1498 ± 8(263)	912
Decane, 2,3,5,8-tetramethyl-	C14H30	192823-15-7	2.15767	672.858	1425.3		873
Decane, 2,3,7-trimethyl-	C13H28	62238-13-5	0.037	633.86	1378.7		755
Decane, 2,4-dimethyl-	C12H26	2801-84-5	1.288	679.998	1434.2		802
Decane, 2,6,7-trimethyl-	C13H28	62108-25-2	0.275	321.359	1055.3	975 ± 0(1)	753
Decane, 2,6,8-trimethyl-	C13H28	62108-26-3	0.253	797.011	1583.5		892
Decane, 2,9-dimethyl-	C12H26	1002-17-1	0.1115	683.128	1438		858
Decane, 2-methyl-	C11H24	6975-98-0	0.991	476.871	1206.6	1055 ± 2(2)	796
Decane, 3,6-dimethyl-	C12H26	17312-53-7	1.147	680.054	1434.2		834
Decane, 3,7-dimethyl-	C12H26	17312-54-8	0.055	450.465	1180.5		802
Decane, 4-methyl-	C11H24	2847-72-5	0.09	324.591	1058.4	1030 ± 25(2)	821
Decane, 5-methyl-	C11H24	13151-35-4	0.6225	370.713	1103.3	1049 ± 0(2)	812
Decanoic acid, ethyl ester	C12H24O2	110-38-3	0.049	1131.4	2096.3	1638 ± 9(131)	908
di-tert-Butyl dicarbonate	C10H18O5	24424-99-5	0.105	618.753	1361.4		776
Dicyclopropyl carbinol	C7H12O	14300-33-5	0.134	403.667	1135.2		785
Diethyltoluamide	C12H17NO	134-62-3	0.001	1240.95	2294.7		885
Dimethyl sulfone	C2H6O2S	67-71-0	0.007	1019.45	1911.2	1903 ± 9(14)	923
Dimethyl Sulfoxide	C2H6OS	67-68-5	0.347	790.622	1575.1	1573 ± 11(27)	781
dl-Erythro-1-phenyl-1,2-propanediol	C9H12O2	1075-04-3	0.0025	1125.02	2085.5	2363 ± 2(2)	751
Dodecanal	C12H24O	112-54-9	0.0995	887.813	1711.3	1711 ± 11(81)	891
Dodecane	C12H26	112-40-3	0.287	533.268	1266.3	1200	908
Dodecane, 2,5-dimethyl-	C14H30	56292-65-0	0.027	597.476	1337		823
Dodecane, 2,6,11-trimethyl-	C15H32	31295-56-4	0.0125	630.743	1375.2		799
Dodecane, 2,7,10-trimethyl-	C15H32	74645-98-0	0.007	781.055	1562.6		760
Dodecane, 2-methyl-	C13H28	1560-97-0	0.127	767.803	1545.3		828
Dodecane, 4,6-dimethyl-	C14H30	61141-72-8	1.661	699.171	1457.9		939
Eicosane	C20H42	112-95-8	0.356	621.118	1364.1	2000	902
endo-Borneol	C10H18O	507-70-0	0.152	881.523	1702	1702 ± 15(230)	714
Erythro-3-bromo-2-pentanol	C5H11BrO	159475-12-4	0.01	937.13	1784.1		812
Ethane, nitro-	C2H5NO2	79-24-3	0.007	219.494	946.6	1186 ± 7(10)	999
Ethanedioic acid, dimethyl ester	C4H6O4	553-90-2	0.001	749.093	1520.8	1395 ± 13(7)	710
Ethanol, 2,2'-oxybis-	C4H10O3	111-46-6	0.057	1055.19	1968.8	1972 ± 10(6)	872
Ethanol, 2-(2-butoxyethoxy)-	C8H18O3	112-34-5	0.283667	942.097	1791.4	1796 ± 10(15)	878
Ethanol, 2-phenoxy-	C8H10O2	122-99-6	0.00933333	1160.62	2148.2	2121 ± 20(12)	896
Ether, 6-methylheptyl vinyl	C10H20O	10573-35-0	0.662	695.46	1453.3		848
Ethyl 9-hexadecenoate	C18H34O2	54546-22-4	0.026	1231.98	2278.1	2281 ± 12(14)	791
Ethyl formate	C3H6O2	109-94-4	0.263	762.519	1538.4	824 ± 9(28)	763
Ethyne, fluoro-	C2HF	297195	0.037	94.6274	798.7		877
Fluorene	C13H10	86-73-7	0.002	1277.3	2364.6	2334 ± 5(8)	799
Formamide	CH3NO	75-12-7	0.002	937.404	1784.5	1782 ± 10(2)	846
Formamide, N,N-dimethyl-	C3H7NO	68-12-2	0.139	595.073	1334.3	1326 ± 20(18)	820
Formamide, N-methyl-	C2H5NO	123-39-7	0.003	860.476	1672.1	1615 ± 0(1)	810
Formic acid, heptyl ester	C8H16O2	112-23-2	0.037	693.294	1450.6	1357 ± 0(1)	874
Formic acid, octyl ester	C9H18O2	112-32-3	0.191	772.815	1551.8	1553 ± 5(4)	895
Furan, 2,3-dihydro-	C4H6O	1191-99-7	1.261	318.047	1052		779
Furan, 2-pentyl-	C9H14O	3777-69-3	0.552667	502.775	1234	1231 ± 9(167)	883
Furfural	C5H4O2	98-01-1	0.239	709.071	1470.2	1462 ± 11(285)	794
Heneicosane	C21H44	629-94-7	0.852333	859.354	1670.5	2100	803
Heptacosane	C27H56	593-49-7	0.412	840.5	1643.8	2700	783
Heptadecane	C17H36	629-78-7	2.33567	873.434	1690.5	1700	948
Heptadecane, 2,6,10,14-tetramethyl-	C21H44	18344-37-1	0.0756667	714.085	1476.4		908
Heptadecane, 2,6,10,15-tetramethyl-	C21H44	54833-48-6	1.3835	705.293	1465.5	1660 ± 0(1)	895
Heptanal	C7H14O	111-71-7	0.574333	458.886	1188.7	1184 ± 9(257)	868
Heptane, 2,4-dimethyl-	C9H20	2213-23-2	0.017	309.707	1043.9	797 ± 0(1)	888
Heptane, 2,5-dimethyl-	C9H20	2216-30-0	0.395	603.709	1344.2		799
Heptane, 3,3,5-trimethyl-	C10H22	7154-80-5	2.066	503.701	1235	900 ± 0(1)	752
Heptanoic acid	C7H14O2	111-14-8	0.056	1042.28	1948	1950 ± 15(90)	819
Heptanoic acid, ethyl ester	C9H18O2	106-30-9	0.1375	594.787	1333.9	1331 ± 8(55)	852
Hexacosane	C26H54	630-01-3	0.321	823.307	1619.4	2600	819
Hexadecanal	C16H32O	629-80-1	0.006	1090.91	2027.8	2124 ± 14(18)	769
Hexadecane	C16H34	544-76-3	12.8397	844.305	1649.2	1600	939
Hexadecanoic acid, ethyl ester	C18H36O2	628-97-7	0.612667	1217.21	2250.8	2251 ± 9(77)	907
Hexadecanoic acid, propyl ester	C19H38O2	2239-78-3	0.012	1262.47	2336	2342 ± 7(2)	810
Hexanal	C6H12O	66-25-1	2.3045	356.915	1089.9	1083 ± 8(553)	817
Hexane, 2,2,5,5-tetramethyl-	C10H22	1071-81-4	0.02	662.327	1412.3		755
Hexane, 2,4-dimethyl-	C8H18	589-43-5	0.04	793.802	1579.3		771
Hexane, 3,3-dimethyl-	C8H18	563-16-6	0.228	584.437	1322.1		865
Hexane, 3-methyl-	C7H16	589-34-4	0.055	325.751	1059.5	680 ± 9(3)	820
Hexanoic acid	C6H12O2	142-62-1	0.251	975.096	1842.1	1846 ± 12(326)	954
Hexanoic acid, 2-ethyl-	C8H16O2	149-57-5	0.0213333	1039.81	1944	1960 ± 9(27)	785
Hexanoic acid, butyl ester	C10H20O2	626-82-4	0.039	661.898	1411.8	1407 ± 8(39)	706
Hexanoic acid, ethyl ester	C8H16O2	123-66-0	1.914	504.549	1235.9	1233 ± 9(275)	837
Hydrogen isocyanate	CHNO	75-13-8	0.693	260.928	995.7		859
Hydroxylamine, O-decyl-	C10H23NO	29812-79-1	0.9835	695.486	1453.3		841
Isobutane	C4H10	75-28-5	0.141	248.385	980.9	371 ± 2(2)	758
Isophorone	C9H14O	78-59-1	0.0001	810.078	1600.6	1591 ± 16(31)	754
Isopropyl acetate	C5H10O2	108-21-4	0.395	567.738	1302.9	899 ± 16(21)	720
Limonene	C10H16	138-86-3	0.674	468.165	1197.6	1200 ± 7(759)	741
Linoleic acid ethyl ester	C20H36O2	544-35-4	0.019	1362.5	2527	2521 ± 11(23)	862
Mesitylene	C9H12	108-67-8	0.051	550.874	1284.9	1251 ± 16(62)	808
Methional	C4H8OS	3268-49-3	0.0005	701.436	1460.7	1454 ± 9(212)	836
Methoxyacetyl chloride	C3H5ClO2	38870-89-2	0.004	798.201	1585.1		830
Methyl glyoxal	C3H4O2	78-98-8	0.548	695.894	1453.8	970 ± 0(2)	893
Methyl nitrate	CH3NO3	598-58-3	0.008	218.21	945.1		905
Methyl salicylate	C8H8O3	119-36-8	0.067	939.049	1786.9	1765 ± 21(150)	766
Methylamine, N,N-dimethyl-	C3H9N	75-50-3	0.001	807.941	1597.8	570 ± 16(11)	736
n-Caproic acid vinyl ester	C8H14O2	3050-69-9	0.016	854.583	1663.8		817
n-Decanoic acid	C10H20O2	334-48-5	0.064	1225.87	2266.8	2276 ± 14(177)	861
Naphthalene, 1,2-dimethyl-	C12H12	573-98-8	0.001	1124.37	2084.4	2072 ± 0(3)	716
Naphthalene, 1,5-dimethyl-	C12H12	571-61-9	0.007	1084.77	2017.4	2048 ± 0(1)	858
Naphthalene, 1,6-dimethyl-	C12H12	575-43-9	0.008	1084.91	2017.6	2006 ± 0(3)	848
Naphthalene, 1,7-dimethyl-	C12H12	575-37-1	0.003	1061.45	1978.9	2000 ± 0(3)	851
Naphthalene, 1-methyl-	C11H10	90-12-0	0.0085	1014.76	1903.6	1884 ± 11(24)	919
Naphthalene, 2-ethenyl-	C12H10	827-54-3	0.022	1075.29	2001.3	1943 ± 0(1)	765
Naphthalene, 2-methyl-	C11H10	91-57-6	0.006	1014.71	1903.5	1858 ± 8(20)	794
Nitrous acid, ethyl ester	C2H5NO2	109-95-5	0.094	856.995	1667.2		776
Nitrous oxide	N2O	10024-97-2	0.001	124.096	833.6		819
Nona-3,5-dien-2-one	C9H14O	80387-31-1	0.0916667	959.256	1817.6		903
Nonadecane	C19H40	629-92-5	2.36	703.19	1462.9	1900	915
Nonanal	C9H18O	124-19-6	2.45533	648.176	1395.2	1391 ± 8(461)	945
Nonane, 3,7-dimethyl-	C11H24	17302-32-8	0.035	669.084	1420.6	1060 ± 0(1)	796
Nonane, 4-ethyl-5-methyl-	C12H26	1632-71-9	0.572	370.042	1102.6	1112 ± 0(2)	732
Nonane, 5-methyl-5-propyl-	C13H28	17312-75-3	0.011	840.297	1643.5		756
Nonanoic acid	C9H18O2	112-05-0	0.053	1167.59	2160.6	2171 ± 17(145)	914
Nonanoic acid, 9-oxo-, ethyl ester	C11H20O3	3433-16-7	0.097	1130.87	2095.4	2160 ± 0(1)	884
Nonanoic acid, ethyl ester	C11H22O2	123-29-5	0.3425	759.094	1533.9	1531 ± 7(45)	840
o-Anisic acid, tridec-2-ynyl ester	C21H30O3		0.0001	818.817	1613		788
Octacosane	C28H58	630-02-4	1.393	705.165	1465.3	2800	886
Octadecanoic acid, ethyl ester	C20H40O2	111-61-5	0.006	1324.24	2456	2451 ± 13(21)	763
Octanal	C8H16O	124-13-0	2.222	556.962	1291.3	1289 ± 9(377)	804
Octane, 2,6-dimethyl-	C10H22	2051-30-1	0.018	625.052	1368.6	913 ± 8(2)	775
Octane, 2,7-dimethyl-	C10H22	1072-16-8	0.019	633.335	1378.1		815
Octane, 3,3-dimethyl-	C10H22	4110-44-5	0.809	677.393	1430.9		844
Octane, 3,4,5,6-tetramethyl-	C12H26	62185-21-1	0.168	364.456	1097.2		827
Octane, 4-ethyl-	C10H22	15869-86-0	0.379	321.131	1055	952 ± 0(2)	796
Octanoic acid	C8H16O2	124-07-2	0.044	1106.45	2054.1	2060 ± 15(265)	934
Octanoic acid, ethyl ester	C10H20O2	106-32-1	1.2175	679.644	1433.7	1435 ± 6(207)	828
Oxalic acid, 6-ethyloct-3-yl isohexyl ester	C18H34O4		0.177	683.16	1438.1		833
Oxirane, tetramethyl-	C6H12O	5076-20-0	0.403	604.418	1345		761
p-Dioxin, 2,3-dihydro-5-methyl-	C5H8O2	3973-22-6	0.002	334.449	1068		816
p-Isopropenylphenol	C9H10O	4286-23-1	0.003	1326.65	2460.7		755
Pentadecane	C15H32	629-62-9	0.2425	781.119	1562.7	1500	941
Pentadecanoic acid, ethyl ester	C17H34O2	41114-00-5	0.014	1159.8	2146.7	2148 ± 11(19)	829
Pentane, 2-methyl-	C6H14	107-83-5	0.039	363.436	1096.2		762
Pentane, 3-methyl-	C6H14	96-14-0	0.025	776.721	1557	579 ± 2(2)	714
Pentanoic acid	C5H10O2	109-52-4	0.03	904.223	1735.5	1733 ± 13(119)	901
Pentanoic acid, 2,2,4-trimethyl-3-hydroxy-, isobutyl ester	C12H24O3	244074-78-0	0.312	1002.81	1885		869
Phenol	C6H6O	108-95-2	0.0666667	1079.93	2009.2	2000 ± 15(167)	940
Phenol, 2-methyl-	C7H8O	95-48-7	0.004	1077.62	2005.2	2008 ± 12(48)	760
Phenol, 2-methyl-5-(1-methylethyl)-	C10H14O	499-75-2	0.076	667.649	1418.9	2236 ± 10(141)	786
Phenol, 3,5-dimethyl-	C8H10O	108-68-9	0.307	558.131	1292.5	2174 ± 7(5)	818
Phenol, 4-(1,1-dimethylethyl)-2-methyl-	C11H16O	98-27-1	0.034	1221.44	2258.6		819
Phenylethyl Alcohol	C8H10O	60-12-8	0.154	1021.81	1915	1906 ± 15(423)	881
Phthalic acid, cyclohexyl isohexyl ester	C18H24O4		0.004	1375.11	2548.6		809
Phthalic acid, dodecyl 3-methyl-2-nitrobenzyl ester	C28H37NO6		0.519	727.698	1493.2		769
Propanenitrile, 2,2'-azobis[2-methyl-	C8H12N4	78-67-1	0.0473333	842.969	1647.3		906
Propanoic acid	C3H6O2	79-09-4	0.7105	857.52	1667.9	1535 ± 11(130)	800
Propanoic acid, 2-hydroxy-, ethyl ester	C5H10O3	97-64-3	0.0085	1055.28	1969	1347 ± 9(77)	849
Propanoic acid, 2-hydroxy-2-methyl-, methyl ester	C5H10O3	2110-78-3	0.36	604.562	1345.1		770
Propanoic acid, 2-methyl-	C4H8O2	156564-41-9	0.200667	783.682	1566.1	1235 ± 0(1)	913
Propanoic acid, anhydride	C6H10O3	123-62-6	0.1385	632.437	1377.1		943
Propyl pyruvate	C6H10O3		0.4	261.012	995.8		842
Propylene Glycol	C3H8O2	57-55-6	0.026	798.206	1585.1	1600 ± 5(19)	853
Pyrazine, 2,5-dimethyl-	C6H8N2	123-32-0	0.325333	585.873	1323.7	1320 ± 11(130)	956
Pyrazine, 2,6-diethyl-	C8H12N2	13067-27-1	0.0306667	702.295	1461.8	1444 ± 15(27)	861
Pyrazine, 2,6-dimethyl-	C6H8N2	108-50-9	0.454	591.003	1329.6	1328 ± 11(125)	776
Pyrazine, 2-ethenyl-6-methyl-	C7H8N2	13925-09-2	0.593333	727.042	1492.4	1490 ± 4(22)	817
Pyrazine, 2-ethyl-5-methyl-	C7H10N2	13360-64-0	0.07	645.359	1391.9	1387 ± 10(75)	861
Pyrazine, 2-ethyl-6-methyl-	C7H10N2	13925-03-6	0.271	640.06	1385.8	1386 ± 11(72)	811
Pyrazine, methyl-	C5H6N2	109-08-0	0.003	535.552	1268.7	1266 ± 10(129)	797
Pyrazine, trimethyl-	C7H10N2	14667-55-1	0.0486667	656.01	1404.5	1402 ± 8(114)	944
Pyridine	C5H5N	110-86-1	0.008	454.613	1184.5	1185 ± 10(119)	779
Pyridine, 2,4,6-trimethyl-	C8H11N	108-75-8	0.005	623.957	1367.4	1371 ± 9(21)	840
Pyridine, 2-methyl-	C6H7N	109-06-8	0.001	487.048	1217.4	1219 ± 9(62)	706
Pyrrole	C4H5N	109-97-7	0.028	747.136	1518.3	1514 ± 9(58)	743
R-(-)-1,2-propanediol	C3H8O2	4254-14-2	0.007	798.356	1585.3		879
sec-Butylamine	C4H11N	13952-84-6	0.036	109.558	816.4	823 ± 5(6)	778
Sulfurous acid, hexyl heptyl ester	C13H28O3S		0.496	666.411	1417.3		858
Tetradecane	C14H30	629-59-4	1.25367	709.619	1470.8	1400	909
Tetradecane, 5-methyl-	C15H32	25117-32-2	0.252	639.438	1385.1		855
Tetradecanoic acid, ethyl ester	C16H32O2	124-06-1	0.033	1100.4	2043.8	2049 ± 11(59)	873
trans-2-Nonenal	C9H16O		0.446333	763.289	1539.4		893
trans-β-Ionone	C13H20O	79-77-6	0.21	1040.81	1945.6	1940 ± 17(197)	920
Tridecane	C13H28	629-50-5	1.19467	767.791	1545.3	1300	924
Tridecane, 2-methyl-	C14H30	1560-96-9	0.347	608.777	1350		891
Tridecane, 4,8-dimethyl-	C15H32	55030-62-1	1.243	636.408	1381.7	1488 ± 0(1)	889
Tridecane, 4-methyl-	C14H30	26730-12-1	0.244	606.467	1347.3		871
Tridecane, 6-methyl-	C14H30	13287-21-3	0.0205	597.488	1337		871
Undecane	C11H24	1120-21-4	3.658	603.747	1344.2	1100	887
Undecane, 2,6-dimethyl-	C13H28	17301-23-4	2.19433	467.091	1196.6	1046 ± 0(1)	929
Undecane, 2,9-dimethyl-	C13H28	17301-26-7	0.024	570.909	1306.6	1262 ± 0(1)	750
Undecane, 2-methyl-	C12H26	7045-71-8	3.887	556.916	1291.3	1155 ± 0(1)	914
Undecane, 3,8-dimethyl-	C13H28	17301-30-3	0.004	745.927	1516.7		776
Undecane, 3-methyl-	C12H26	1002-43-3	0.0535	394.279	1126.1		826
Undecane, 4,7-dimethyl-	C13H28	17301-32-5	3.2565	584.672	1322.3		896
Undecane, 4,8-dimethyl-	C13H28	17301-33-6	2.1745	477.478	1207.3		918
Undecane, 6,6-dimethyl-	C13H28	17312-76-4	0.306	364.478	1097.2		781
α-Ionone	C13H20O	127-41-3	0.1675	984.911	1857.3	1840 ± 20(36)	870
α-Methylstyrene	C9H10	98-83-9	0.051	596.272	1335.6	1328 ± 25(19)	880
α-Terpineol	C10H18O	98-55-5	0.06	878.111	1697.1	1697 ± 10(594)	809
(+)-Dibenzoyl-L-tartaric acid anhydride	C18H12O7	64339-95-3	0.01	861.306	1673.3		745
(2-Fluorophenyl) methanol, 2-methylpropyl ether	C11H15FO		0.005	780.689	1562.1		714
(2-Methylphenyl) methanol, n-butyl ether	C12H18O		0.016	1006.56	1890.8		732
(2R,4R)-(-)-Pentanediol	C5H12O2	42075-32-1	0.014	998.196	1877.8		709
1-Butanamine, 2-methyl-	C5H13N	96-15-1	0.094	857.333	1667.7		738
1-Butyne, 3-methyl-	C5H8	598-23-2	0.193	503.186	1234.5		706
1-Hexene, 4,5-dimethyl-	C8H16	16106-59-5	0.046	363.287	1096.1		732
1-Nitro-2-propanone	C3H5NO3	10230-68-9	0.122	763.172	1539.2		704
1-Octyn-3-ol, 4-ethyl-	C10H18O	5877-42-9	0.014	926.618	1768.6		720
1-Pentanol, 2-ethyl-	C7H16O	27522-11-8	0.044	742.974	1512.8		745
1-Pentanol, 5-(methylenecyclopropyl)-	C9H16O		0.015	953.383	1808.5		713
1-Propanol, 2-methoxy-	C4H10O2	1589-47-5	0.0001	749.1	1520.8		735
11-Tridecen-1-ol	C13H26O		0.008	1170.16	2165.2		719
2,2-Dimethylindene, 2,3-dihydro-	C11H14	20836-11-7	0.009	817.675	1611.4		710
2,5-Hexanedione, 3,4-dihydroxy-3,4-dimethyl-	C8H14O4	28123-56-0	0.013	884.662	1706.7		705
2-Hexanone, 6-bromo-	C6H11BrO	10226-29-6	0.0345	878.35	1697.5		727
2-Methoxy-1,3-dioxolane	C4H8O3	19693-75-5	0.021	682.583	1437.4		733
2-Propenoic acid, ethenyl ester	C5H6O2	2177-18-6	0.045	291.201	1025.9		739
2-Propenoic acid, oxiranylmethyl ester	C6H8O3	106-90-1	0.047	843.812	1648.5		715
2-Undecen-4-ol	C11H22O	22381-86-8	0.387	847.65	1653.9		715
3,6-Heptanedione	C7H12O2	1703-51-1	0.023	662.463	1412.5		706
4-Penten-1-ol, 2-methylene-	C6H10O	30457-84-2	0.0225	1054.16	1967.2		714
6-Methyl-2-heptanol, trifluoroacetate	C10H17F3O2		0.019	633.774	1378.6		738
6-tert-Butyl-2,4-dimethylphenol	C12H18O	1879-09-0	0.014	1163.91	2154.1		722
Anthracene, 9-(1,1-dimethylethyl)-9,10-dihydro-	C18H20	13387-48-9	0.001	1364.21	2529.9		725
Benzene, 1,2-dichloro-4-methyl-	C7H6Cl2	95-75-0	0.0001	810.483	1601.2		736
Benzene, 1-chloro-4-(chloromethyl)-	C7H6Cl2	104-83-6	0.001	748.405	1519.9		706
Bicyclo[2.2.2]oct-5-en-2-one	C8H10O	2220-40-8	0.059	713.333	1475.4		732
Borane, diethyl(decyloxy)-	C14H31BO		0.005	745.744	1516.4		739
Cyclobutanecarboxylic acid, 4-nitrophenyl ester	C11H11NO4		0.124	843.875	1648.6		747
Cyclobutylamine	C4H9N	2516-34-9	0.459	362.617	1095.4		712
Cyclopropane, 1-(1-methylethyl)-2-nonyl-	C15H30	41977-39-3	0.268	750.209	1522.3		720
Decane, 3-ethyl-3-methyl-	C13H28	17312-66-2	0.046	844.22	1649.1		741
Diacetyl sulphide	C4H6O2S	3232-39-1	0	397.733	1129.4		705
Diallyl carbonate	C7H10O3	15022-08-9	0.267	278.314	1013.4		732
Disulfide, di-tert-dodecyl	C24H50S2	27458-90-8	0.387	552.658	1286.8		710
Hexane, 2,2,5-trimethyl-	C9H20	3522-94-9	0.003	794.031	1579.6		702
Hexane, 3,4-bis(1,1-dimethylethyl)-2,2,5,5-tetramethyl-	C18H38	62850-21-9	0.01	1005.56	1889.2		719
Isopentyloxyethyl acetate	C9H18O3	204652-53-9	0.032	884.7	1706.7		705
N,N'-Bis(2-methyl-2-nitrosopentan-4-one)	C12H22N2O4	94514-30-4	0.013	878.276	1697.4		736
Naphthalene, 1,4,6-trimethyl-	C13H14	2131-42-2	0.004	1145.58	2121.4		733
Naphthalene, 2,3,6-trimethyl-	C13H14	829-26-5	0.003	1170.91	2166.6		737
Nonadecane, 9-methyl-	C20H42	13287-24-6	0.013	752.776	1525.6		715
ortho tert-Butyl cyclohexyl acetate	C12H22O2	88-41-5	0.028	783.101	1565.3		708
Oxalic acid, cyclobutyl undecyl ester	C17H30O4		0.035	405.321	1136.8		701
Oxirane, 5-hexenyl-	C8H14O	19600-63-6	0.016	930.196	1773.9		713
Oxirane, [(hexyloxy)methyl]-	C9H18O2	5926-90-9	0.098	844.149	1649		747
Pentadecane, 6-methyl-	C16H34	10105-38-1	0.001	796.831	1583.3		728
Pentane, 2,2,3,4-tetramethyl-	C9H20	1186-53-4	0.061	776.91	1557.2		715
Phenethyl isocyanate	C9H9NO	1943-82-4	0.058	697.165	1455.4		721
Phthalic acid, 2-isopropylphenyl methyl ester	C18H18O4		0.011	1280.83	2371.5		710
Propanoic acid, 2-methyl-, 2-methyl-2-propenyl ester	C8H14O2	816-73-9	0.008	471.332	1200.8		725
Propanoic acid, 2-methyl-, anhydride	C8H14O3	97-72-3	2.804	574.704	1310.9		747
Pyrazole, 1-methyl-4-nitro-	C4H5N3O2	3994-50-1	0.019	472.385	1201.9		705
Pyrrolidine, 1-[2-(4-bromophenoxy)ethyl]-	C12H16BrNO	1081-73-8	0.355	464.789	1194.4		716
Sulfurous acid, butyl isohexyl ester	C10H22O3S		0.031	669.01	1420.6		718
Sulfurous acid, butyl tetradecyl ester	C18H38O3S		0.022	777.096	1557.4		729
Tridecanol, 2-ethyl-2-methyl-	C16H34O		0.006	859.327	1670.5		733
Undecane, 2,3-dimethyl-	C13H28	17312-77-5	0.234	518.413	1250.5		709

## Sheet: Shandong
Shandong
Name	Formula	CAS	Average Area (%)	Retention Times (s)	Retention Indices (RI)	Lib. RI	Similarity
(E)-9-Octadecenoic acid ethyl ester	C20H38O2	6114-18-7	0.0695	1335.91	2478.9	2476 ± 0(1)	868
(S)-(+)-6-Methyl-1-octanol	C9H20O	110453-78-6	0.213	825.212	1622.1		853
1,1-Ethanediol, diacetate	C6H10O4	542-10-9	0.034	691.093	1447.9		878
1,2-Ethanediol, 1,2-diphenyl-, (R*,R*)-(±)-	C14H14O2	655-48-1	0.002	1129.67	2093.4		758
1,3,5,7-Tetroxane	C4H8O4	293-30-1	0.007	171.71	890		783
1,3-cis,5-cis-Octatriene	C8H12	40087-62-5	0.071	718.476	1481.8	1107 ± 15(2)	745
1,3-Dioxolane	C3H6O2	646-06-0	0.13	594.995	1334.2	957 ± 22(2)	750
1-Butanol, 3-methyl-	C5H12O	123-51-3	6.13433	475.904	1205.6	1209 ± 9(375)	909
1-Butanone, 1-(2-furanyl)-	C8H10O2	4208-57-5	0.022	741.138	1510.4	1641 ± 1(6)	794
1-Cyclohexene-1-carboxaldehyde, 2,6,6-trimethyl-	C10H16O	432-25-7	0.206	828.727	1627.1	1611 ± 16(60)	796
1-Decanol	C10H22O	112-30-1	0.0983333	918.144	1756.1	1760 ± 9(70)	923
1-Decanol, 2-ethyl-	C12H26O	21078-65-9	0.164	1008.08	1893.1	1966 ± 0(1)	806
1-Dodecanol	C12H26O	112-53-8	0.106333	1049.72	1960	1966 ± 10(84)	944
1-Dodecanol, 3,7,11-trimethyl-	C15H32O	6750-34-1	0.01	742.979	1512.8		791
1-Heptadecene	C17H34	6765-39-5	0.049	901.068	1730.9	1746 ± 7(12)	906
1-Heptanol	C7H16O	111-70-6	0.07	693.421	1450.8	1453 ± 8(127)	886
1-Hepten-3-ol	C7H14O	4938-52-7	0.767	689.335	1445.7	1351 ± 10(7)	784
1-Hepten-3-one	C7H12O	2918-13-0	0.3	568.286	1303.6	1196 ± 4(3)	844
1-Hexanol, 2-ethyl-	C8H18O	104-76-7	4.68267	720.924	1484.8	1491 ± 5(154)	927
1-Iodo-2-methylundecane	C12H25I	73105-67-6	2.1665	712.542	1474.4		889
1-Methoxy-2-propyl acetate	C6H12O3	108-65-6	0.11	495.816	1226.7	1233 ± 5(2)	750
1-Methylcycloheptanol	C8H16O	3761-94-2	0.261	813.232	1605.1		761
1-Nonanol	C9H20O	143-08-8	0.381	847.436	1653.6	1660 ± 7(95)	938
1-Octadecanol	C18H38O	112-92-5	0.037	1281.6	2373	2578 ± 27(26)	740
1-Octanol	C8H18O	111-87-5	0.625333	772.812	1551.8	1557 ± 8(338)	938
1-Octanol, 2-butyl-	C12H26O	735273	0.012	742.906	1512.7	1851 ± 3(2)	732
1-Octene, 6-methyl-	C9H18	13151-10-5	0.116	825.285	1622.2		843
1-Octene, 7-methyl-	C9H18	13151-06-9	0.1935	815.089	1607.7		848
1-Oxaspiro[2.5]oct-5-ene, 8,8-dimethyl-4-methylene-	C10H14O	54345-60-7	0.046	667.594	1418.8	1863 ± 0(1)	705
1-Pentadecyne	C15H28	765-13-9	0.013	959.016	1817.2		756
1-Penten-3-one	C5H8O	1629-58-9	0.323	364.599	1097.3	1019 ± 6(65)	749
1-Pentene	C5H10	109-67-1	0.46	516.72	1248.8	532 ± 2(3)	869
1-Propanol, 2,2'-oxybis-	C6H14O3	108-61-2	0.0585	1017.02	1907.3	1892 ± 0(1)	904
1-Propanol, 2-(2-hydroxypropoxy)-	C6H14O3	106-62-7	0.1685	1047.41	1956.3	2191 ± 0(1)	818
1-Propanol, 2-methyl-	C4H10O	78-83-1	1.816	359.486	1092.4	1092 ± 9(269)	812
1-Propanol, 3-(methylthio)-	C4H10OS	505-10-2	0.055	891.712	1717.1	1719 ± 9(91)	731
1-Propanone, 1-(2-furanyl)-	C7H8O2	3194-15-8	0.025	794.649	1580.4	1563 ± 3(22)	761
1-Tetradecanol	C14H30O	112-72-1	0.032	1170.19	2165.3	2165 ± 10(27)	906
1-Tetradecene	C14H28	1120-36-1	0.025	1169.99	2164.9	1443 ± 6(51)	851
1-Tetrazol-2-ylethanone	C3H4N4O	51410-11-8	0.41	260.949	995.7		772
1H-Inden-1-one, 2,3-dihydro-	C9H8O	83-33-0	0.005	1092.84	2031	1969 ± 5(2)	864
1H-Indene, 1-ethylidene-	C11H10	2471-83-2	0.006	1014.76	1903.6	1867 ± 0(1)	892
1H-Pyrrole-2,5-dione, 3-ethyl-4-methyl-	C7H9NO2	20189-42-8	0.0123333	1230.56	2275.5	2244 ± 16(5)	804
1H-Tetrazole	CH2N4	288-94-8	0.656	217.988	944.8		756
2(3H)-Furanone, 5-butyldihydro-	C8H14O2	104-50-7	0.0233333	1099.07	2041.6	1910 ± 19(62)	845
2(3H)-Furanone, 5-ethenyldihydro-5-methyl-	C7H10O2	1073-11-6	0.086	866.125	1680.1	1684 ± 6(8)	828
2(3H)-Furanone, 5-ethyldihydro-	C6H10O2	695-06-7	0.005	889.659	1714	1694 ± 16(72)	887
2(3H)-Furanone, dihydro-3-methyl-	C5H8O2	1679-47-6	0.064	809.297	1599.6	1585 ± 29(6)	905
2(3H)-Furanone, dihydro-5-pentyl-	C9H16O2	104-61-0	0.051	1099.01	2041.5	2024 ± 15(104)	787
2(3H)-Furanone, dihydro-5-propyl-	C7H12O2	105-21-5	0.0313333	1099.05	2041.5	1787 ± 10(16)	841
2(4H)-Benzofuranone, 5,6,7,7a-tetrahydro-4,4,7a-trimethyl-, (R)-	C11H16O2	17092-92-1	0.024	1282.18	2374.1	2331 ± 24(16)	847
2,2,4-Trimethyl-1,3-pentanediol diisobutyrate	C16H30O4	6846-50-0	0.012	996.467	1875.2		880
2,2-Dimethylglutaric anhydride	C7H10O3	2938-48-9	0.048	908.702	1742.1		775
2,3-Butanediol	C4H10O2	513-85-9	0.263	786.962	1570.4	1543 ± 17(53)	900
2,3-Butanediol, [S-(R*,R*)]-	C4H10O2	19132-06-0	0.0205	759.567	1534.5	1565 ± 18(4)	876
2,3-Dimethyl-5-ethylpyrazine	C8H12N2	15707-34-3	0.029	702.301	1461.8	1460 ± 13(9)	798
2,3-Hexanedione	C6H10O2	3848-24-6	0.003	1119.23	2075.7	1136 ± 2(9)	735
2,3-Nonanedione	C9H16O2		0.490667	930.386	1774.1		883
2,3-Octanedione	C8H14O2	585-25-1	0.0105	588.57	1326.8	1335 ± 10(9)	775
2,3-Pentanedione	C5H8O2	600-14-6	0.314	424.444	1155.3	1058 ± 9(143)	949
2,4,6-Tris(1,1-dimethylethyl)-4-methylcyclohexa-2,5-dien-1-one	C19H32O	19687-22-0	0.02	1020.74	1913.3		750
2,4-Nonadienal, (E,E)-	C9H14O	5910-87-2	0.006	885.66	1708.1	1700 ± 9(82)	759
2,5-Dimethyl-2-(2-tetrahydrofuryl)tetrahydrofuran	C10H18O2		0.024	799.71	1587		777
2,5-Hexanedione	C6H10O2	110-13-4	0.163	739.958	1508.9	1500 ± 4(6)	799
2,6,6-Trimethyl-2-cyclohexene-1,4-dione	C9H12O2	1125-21-9	0.0503333	880.274	1700.2	1676 ± 13(25)	817
2,6-Heptadien-1-ol, 2,4-dimethyl-	C9H16O	80192-56-9	0.0335	799.787	1587.1		797
2-(4-Benzyloxy-3-iodo-5-methoxy-benzylidene)-malononitrile	C18H13IN2O2	303784-81-8	0.07	479.743	1209.7		760
2-Acetyl-2-methyltetrahydrofuran	C7H12O2	32318-87-9	0.328	639.32	1385		792
2-Butanol, 3-chloro-, (R*,R*)-	C4H9ClO	10325-40-3	0.004	798.716	1585.7		802
2-Butanone, 3-methyl-	C5H10O	563-80-4	1.069	252.946	986.3	936 ± 9(21)	882
2-Butanone, oxime	C4H9NO	96-29-7	0.0285	661.756	1411.6		841
2-Cyclopenten-1-one	C5H6O	930-30-3	0.00366667	995.069	1873	1345 ± 10(23)	850
2-Decen-1-ol	C10H20O	22104-80-9	1.627	695.297	1453.1	1806 ± 6(3)	823
2-Furancarboxaldehyde, 5-methyl-	C6H6O2	620-02-0	0.016	794.25	1579.9	1570 ± 10(146)	901
2-Furancarboxylic acid, ethyl ester	C7H8O3	614-99-3	0.027	827.286	1625	1618 ± 7(21)	789
2-Furanmethanol	C5H6O2	98-00-0	0.068	851.376	1659.2	1660 ± 9(154)	783
2-Heptanol	C7H16O	543-49-7	0.046	579.302	1316.2	1320 ± 9(96)	881
2-Heptanone, 6-methyl-	C8H16O	928-68-7	0.444	813.094	1604.9	1237 ± 10(10)	720
2-Heptenal, (Z)-	C7H12O	57266-86-1	0.233667	590.64	1329.2	1322 ± 9(11)	797
2-Hexenal, (E)-	C6H10O	6728-26-3	0.178	491.954	1222.6	1216 ± 8(274)	757
2-Hydroxy-3-pentanone	C5H10O2	5704-20-1	0.115667	618.263	1360.9	1366 ± 11(11)	915
2-Hydroxy-gamma-butyrolactone	C4H6O3	19444-84-9	0.0183333	1180.23	2183.2	2142 ± 0(1)	898
2-Isopropyl-3-vinyloxirane	C7H12O	70777-23-0	0.054	765.844	1542.7		756
2-n-Butyl furan	C8H12O	4466-24-4	4.65	502.909	1234.2	1123 ± 7(13)	709
2-Nonenal, (E)-	C9H16O	18829-56-6	0.059	801.763	1589.7	1534 ± 10(215)	773
2-Octanol, (S)-	C8H18O	1559381	0.057	663.941	1414.3		863
2-Propanol, 1,1'-oxybis-	C6H14O3	110-98-5	0.3385	964.574	1825.8	1817 ± 0(1)	926
2-Propanol, 1-(2-ethoxypropoxy)-	C8H18O3	10143-32-5	0.115	709.933	1471.2	1436 ± 0(1)	791
2-Propanol, 1-(2-methoxy-1-methylethoxy)-	C7H16O3	20324-32-7	0.334333	749.141	1520.9	1478 ± 0(1)	936
2-Propanol, 1-(2-methoxypropoxy)-	C7H16O3	13429-07-7	0.0195	741.725	1511.2	1532 ± 9(3)	770
2-Propanol, 1-methoxy-	C4H10O2	107-98-2	3.95967	396.567	1128.3	1133 ± 12(6)	962
2-Propanone, 1-hydroxy-	C3H6O2	116-09-6	0.327667	567.842	1303	1303 ± 12(62)	921
2-Propanone, 1-methoxy-	C4H8O2	5878-19-3	0.1345	372.805	1105.3	1104 ± 2(4)	876
2-Propenoic acid, 2-methyl-, octyl ester	C12H22O2	93878	0.118	1005.16	1888.6	1636 ± 4(2)	741
2-Pyrazoline, 1-isobutyl-3-methyl-	C8H16N2	26964-53-4	0.077	821.169	1616.4		803
2-Pyrrolidinone, 1-methyl-	C5H9NO	872-50-4	0.009	868.107	1682.9	1665 ± 13(11)	764
2-Undecanethiol, 2-methyl-	C12H26S	10059-13-9	0.104	801.791	1589.8		785
2-Undecyne	C11H20	60212-29-5	0.022	969.155	1832.9	1362 ± 4(11)	729
3,5-Diamino-1,2,4-triazole	C2H5N5	1455-77-2	0.003	854.699	1663.9		766
3,5-Octadien-2-one	C8H12O	38284-27-4	0.0165	750.932	1523.2	1522 ± 6(17)	754
3,5-Octadien-2-one, (E,E)-	C8H12O	30086-02-3	0.008	750.905	1523.2	1570 ± 7(38)	754
3,6-Heptanedione	C7H12O2	1703-51-1	0.003	796.377	1582.7		785
3-Buten-2-one, 4-(2,2,6-trimethyl-7-oxabicyclo[4.1.0]hept-1-yl)-	C13H20O2	23267-57-4	0.0335	1074.52	2000	1962 ± 22(14)	855
3-Heptanone, 2,4-dimethyl-	C9H18O	18641-71-9	0.141	305.778	1040.1	1456 ± 0(1)	821
4-Cyanocyclohexene	C7H9N	100-45-8	0.156	788.284	1572.1		785
4-Isopropylcyclohexa-1,3-dienecarbaldehyde	C10H14O	1197-15-5	0.097	875.004	1692.7	1811 ± 0(11)	714
4-Methyl-6-hepten-4-olide	C8H12O2		0.001	796.482	1582.8		784
4-Nonenal, (E)-	C9H16O	2277-16-9	0.963	763.307	1539.4	1435 ± 8(3)	719
4-Octene, 2,3,7-trimethyl-, [S-(E)]-	C11H22	52763-13-0	0.001	583.949	1321.5		772
4-Pyridinamine, N,N-dimethyl-	C7H10N2	1122-58-3	0.039	645.258	1391.8		821
5,9-Undecadien-2-one, 6,10-dimethyl-, (E)-	C13H22O	3796-70-1	0.093	984.068	1856	1859 ± 9(137)	701
5-Eicosene, (E)-	C20H40	74685-30-6	0.033	750.091	1522.1		823
5-Ethyldecane	C12H26	17302-36-2	0.06	643.248	1389.5		893
5-Hepten-2-one, 6-methyl-	C8H14O	110-93-0	0.106667	600.088	1340	1338 ± 9(226)	901
5-Isopropenyl-2-methylcyclopent-1-enecarboxaldehyde	C10H14O		2.213	874.434	1691.9	1691 ± 0(1)	766
6-Methyl-3,5-heptadiene-2-one	C8H12O	1604-28-0	0.0123333	807.321	1597	1602 ± 0(18)	809
6-Nonenal, (E)-	C9H16O	2277-20-5	1.65	763.151	1539.2	1438 ± 5(3)	744
6-Nonenal, (Z)-	C9H16O	2277-19-2	1.02	763.331	1539.4	1453 ± 6(3)	732
6-pentylpiperidin-2-one	C10H19NO		0.023	684.302	1439.5		752
6-tert-Butyl-2,4-dimethylphenol	C12H18O	1879-09-0	0.022	1163.9	2154.1		754
8-Heptadecene	C17H34	248097	3.60067	901.002	1730.8		935
8-Phenyl-5,5a,6,10,10a,11-hexahydro-5,11-(O-benzeno)-6,10-ethenocyclohepta(b)naphthalen-7-one	C29H22O		0.0035	1519.11	2795.3		777
Acetaldehyde, methoxy-	C3H6O2	10312-83-1	0.016	937.344	1784.4		889
Acetic acid	C2H4O2	64-19-7	1.253	695.813	1453.7	1449 ± 13(380)	921
Acetohydroxamic acid	C2H5NO2	546-88-3	0.327	371.827	1104.3		809
Acetoin	C4H8O2	513-86-0	1.18633	553.202	1287.3	1284 ± 12(241)	887
Acetone	C3H6O	67-64-1	0.042	643.444	1389.7	819 ± 6(113)	727
Acetophenone	C8H8O	98-86-2	0.104	851.981	1660.1	1647 ± 13(126)	937
Azulene	C10H8	275-51-4	0.036	916.962	1754.3	1729 ± 17(5)	910
Benzaldehyde	C7H6O	100-52-7	0.388333	757.697	1532.1	1520 ± 14(471)	927
Benzaldehyde, 2,4-dimethyl-	C9H10O	15764-16-6	0.712	965.371	1827	1726 ± 16(2)	915
Benzaldehyde, 3,4-dimethyl-	C9H10O	5973-71-7	0.3355	965.379	1827	1790 ± 0(1)	908
Benzaldehyde, 4-methoxy-	C8H8O2	123-11-5	0.04	1098.4	2040.4	2011 ± 21(45)	906
Benzenamine, 2-(2,4,5-trichlorophenylsulfonylamino)-5-methyl-	C13H11Cl3N2O2S		0.176	656.614	1405.2		776
Benzene	C6H6	71-43-2	0.027	227.611	956.2	957 ± 17(131)	811
Benzene, (1-ethylpropyl)-	C11H16	1196-58-3	0.0001	884.528	1706.5	1281 ± 0(3)	749
Benzene, (1-methylpropyl)-	C10H14	135-98-8	0.041	569.913	1305.4	1249 ± 18(18)	806
Benzene, 1,2,3,4-tetramethyl-	C10H14	488-23-3	0.388	685.145	1440.5	1462 ± 20(14)	745
Benzene, 1,2,3-trimethyl-	C9H12	526-73-8	0.024	550.906	1284.9	1340 ± 15(38)	898
Benzene, 1,2,4-trimethyl-	C9H12	95-63-6	0.03	550.859	1284.9	1283 ± 8(67)	852
Benzene, 1,2-dichloro-	C6H4Cl2	95-50-1	0.004	692.159	1449.2	1492 ± 28(17)	816
Benzene, 1,3-bis(1,1-dimethylethyl)-	C14H22	1014-60-4	0.032	674.514	1427.4	1427 ± 7(7)	824
Benzene, 1-(1,1-dimethylethyl)-2-methoxy-4-methyl-	C12H18O	88-40-4	0.0295	1163.88	2154		793
Benzene, 1-ethyl-2-methyl-	C9H12	611-14-3	0.006	531.88	1264.8	1258 ± 12(37)	855
Benzene, 2,4-dichloro-1-methyl-	C7H6Cl2	95-73-8	0.17	748.47	1520		837
Benzeneacetaldehyde	C8H8O	122-78-1	0.02	845.519	1650.9	1640 ± 13(253)	906
Benzeneacetaldehyde, α-ethylidene-	C10H10O	4411-89-6	0.00533333	1038.3	1941.6	1929 ± 13(21)	805
Benzeneacetic acid, ethyl ester	C10H12O2	101-97-3	0.370333	941.376	1790.4	1783 ± 10(50)	906
Benzeneethanamine, N,α,α-trimethyl-	C11H17N	100-92-5	0.068	931.448	1775.7	1639 ± 32(6)	782
Benzeneethanol, β-methyl-, (S)-	C9H12O	37778-99-7	0.002	1032.3	1931.9		844
Benzenemethanol, 3,5-dimethyl-	C9H12O	27129-87-9	0.0425	1142.28	2115.5		806
Benzenemethanol, α,α-dimethyl-	C9H12O	617-94-7	0.15	920.813	1760	1773 ± 5(6)	896
Benzenemethanol, α-methyl-, (R)-	C8H10O	1517-69-7	0.0025	957.197	1814.4		754
Benzenemethanol, α-methyl-, (S)-	C8H10O	1445-91-6	0.005	957.132	1814.3		789
Benzoic acid	C7H6O2	65-85-0	0.012	1316.39	2440.7	2412 ± 13(59)	853
Benzoic acid, ethyl ester	C9H10O2	93-89-0	0.008	861.343	1673.3	1658 ± 11(85)	897
Benzothiazole	C7H5NS	95-16-9	0.0326667	1056.05	1970.2	1958 ± 12(53)	916
Benzyl alcohol	C7H8O	100-51-6	0.259667	999.327	1879.6	1870 ± 14(323)	905
Bicyclo[4.2.0]octa-1,3,5-triene	C8H8	694-87-1	0.184	529.085	1261.8	1269 ± 3(5)	945
Binapacryl	C15H18N2O6	485-31-4	0.004	927.938	1770.5		801
Bis(2-furfuryl)disulfide	C10H10O2S2	4437-20-1	0.01	807.117	1596.7	2465 ± 0(4)	746
Boronic acid, ethyl-	C2H7BO2	4433-63-0	0.002	937.378	1784.5		886
Butanal, 2-methyl-	C5H10O	96-17-3	0.268	203.616	927.8	914 ± 8(126)	725
Butanal, 3,3-dimethyl-2-oxo-, hemihydrate	C6H10O2	77572-68-0	0.68	775.337	1555.1		847
Butanamide, 3,3-dimethyl-	C6H13NO	926-04-5	0.006	662.818	1412.9	1205 ± 0(1)	740
Butane, 2-bromo-	C4H9Br	78-76-2	0.606	652.353	1399.9	903 ± 7(4)	778
Butanedioic acid, 2,3-bis(benzoyloxy)-, (2R,3R)-	C18H14O8	2743-38-6	0.021	861.145	1673.1		770
Butanedioic acid, diethyl ester	C8H14O4	123-25-1	0.04	862.468	1674.9	1680 ± 9(73)	840
Butanenitrile	C4H7N	109-74-0	0.003	203.562	927.7	1095 ± 5(2)	764
Butanoic acid	C4H8O2	107-92-6	0.202333	827.916	1625.9	1625 ± 12(290)	877
Butanoic acid, 2-methyl-	C5H10O2	116-53-0	0.627667	857.247	1667.5	1662 ± 8(125)	856
Butanoic acid, 2-oxo-, methyl ester	C5H8O3	3952-66-7	0.013	662.644	1412.7	1374 ± 2(2)	763
Butanoic acid, ethyl ester	C6H12O2	105-54-4	0.856	308.717	1043	1035 ± 8(251)	786
Butyrolactone	C4H6O2	96-48-0	0.0483333	838.294	1640.7	1632 ± 15(109)	931
Caprolactam	C6H11NO	105-60-2	0.0203333	1187.84	2196.8		912
Carbonic acid, 2-ethoxyethyl 2-methoxyethyl ester	C8H16O5		0.052	626.74	1370.6		761
Cedrol	C15H26O	77-53-2	0.0173333	1149.82	2128.9	2116 ± 15(30)	823
CH3C(O)CH2CH2OH	C4H8O2	590-90-9	1.211	762.89	1538.9		880
CH3C(O)OCH(CH3)C(O)CH3	C6H10O3	4906-24-5	0.0325	638.884	1384.5	1378 ± 12(6)	794
Chlorotrifluoromethane	CClF3	75-72-9	0.184	823.691	1619.9		769
Cyclobutane, ethyl-	C6H12	4806-61-5	0.131	809.276	1599.5	692 ± 0(1)	831
Cyclobutanecarboxylic acid, 4-nitrophenyl ester	C11H11NO4		0.049	843.861	1648.6		781
Cyclobutylamine	C4H9N	2516-34-9	0.639	221.11	948.5		805
Cyclohexanol, 1-methyl-4-(1-methylethyl)-	C10H20O	21129-27-1	0.101	836.464	1638.1	1636 ± 15(2)	818
Cyclohexanol, 5-methyl-2-(1-methylethyl)-	C10H20O	1490-04-6	0.12	836.545	1638.2	1583 ± 49(2)	890
Cyclooctane, 1,4-dimethyl-, cis-	C10H20	13151-99-0	0.253	576.197	1312.6		841
Cyclooctene	C8H14	931-88-4	0.063	816.441	1609.7	995 ± 40(2)	704
Cyclopentanamine	C5H11N	1003-03-8	0.816	824.371	1620.9		752
Cyclopentane	C5H10	287-92-3	1.19	516.579	1248.6	700 ± 4(6)	807
Cyclopentane, 1,2-dimethyl-, cis-	C7H14	1192-18-3	0.023	693.522	1450.9		822
Cyclopropane	C3H6	75-19-4	0.005	961.719	1821.4	405 ± 0(1)	707
Cyclopropane, 1-butyl-2-(2-methylpropyl)-	C11H22	41977-35-9	0.17	815.287	1608		836
Cyclopropane, butyl-	C7H14	930-57-4	0.017	908.696	1742.1		751
Cyclotetradecane	C14H28	295-17-0	0.073	750.024	1522	1434 ± 2(3)	705
D-Limonene	C10H16	5989-27-5	0.016	468.724	1198.2		802
Decanal	C10H20O	112-31-2	2.56967	733.007	1499.8	1498 ± 8(263)	934
Decane, 1-iodo-	C10H21I	2050-77-3	4.306	575.193	1311.5	1706 ± 1(3)	759
Decane, 2,3,5,8-tetramethyl-	C14H30	192823-15-7	0.7075	801.669	1589.6		899
Decane, 2,3,5-trimethyl-	C13H28	62238-11-3	0.014	636.393	1381.6		840
Decane, 2,3,6-trimethyl-	C13H28	62238-12-4	0.081	683.082	1438		823
Decane, 2,4,6-trimethyl-	C13H28	62108-27-4	1.377	304.662	1039		882
Decane, 2,6,6-trimethyl-	C13H28	62108-24-1	0.021	633.309	1378.1		752
Decane, 2,6,8-trimethyl-	C13H28	62108-26-3	0.203	709.648	1470.9		847
Decane, 2,9-dimethyl-	C12H26	1002-17-1	0.058	440.004	1170.4		866
Decane, 2-methyl-	C11H24	6975-98-0	0.7455	688.809	1445.1	1055 ± 2(2)	763
Decane, 3,8-dimethyl-	C12H26	17312-55-9	0.006	625.006	1368.6		842
Decanoic acid, ethyl ester	C12H24O2	110-38-3	0.03	834.355	1635.1	1638 ± 9(131)	893
Dibenzofuran	C12H8O	132-64-9	0.004	1236.5	2286.4	2289 ± 19(2)	756
Diethylcyanamide	C5H10N2	617-83-4	0.017	612.142	1353.8		760
Dimethyl ether	C2H6O	115-10-6	0.75	219.999	947.2	481 ± 3(3)	939
Dimethyl sulfone	C2H6O2S	67-71-0	0.005	1019.5	1911.3	1903 ± 9(14)	910
Dimethyl Sulfoxide	C2H6OS	67-68-5	0.063	790.8	1575.4	1573 ± 11(27)	711
Dimethylamine, N-(diisopropylphosphino)methyl-	C9H22NP	62474-28-6	0.07	643.444	1389.7		797
dl-Erythro-1-phenyl-1,2-propanediol	C9H12O2	1075-04-3	0.002	1077.59	2005.2	2363 ± 2(2)	765
Dodecanal	C12H24O	112-54-9	0.169333	887.621	1711	1711 ± 11(81)	933
Dodecane	C12H26	112-40-3	0.493	484.017	1214.2	1200	908
Dodecane, 2,6,11-trimethyl-	C15H32	31295-56-4	0.201	527.1	1259.7		878
Dodecane, 2,7,10-trimethyl-	C15H32	74645-98-0	1.0725	705.062	1465.2		866
Dodecane, 2-methyl-	C13H28	1560-97-0	0.113	767.828	1545.3		789
Dodecane, 4,6-dimethyl-	C14H30	61141-72-8	0.429667	546.536	1280.3		916
Ethanol, 2,2'-oxybis-	C4H10O3	111-46-6	0.035	1055.3	1969	1972 ± 10(6)	855
Ethanol, 2-(2-butoxyethoxy)-	C8H18O3	112-34-5	0.354333	942.104	1791.4	1796 ± 10(15)	942
Ethanol, 2-(2-ethoxyethoxy)-	C6H14O3	111-90-0	0.065	820.754	1615.8	1617 ± 15(12)	915
Ethanol, 2-[(phenylmethyl)amino]-	C9H13NO	104-63-2	0.034	480.983	1211		835
Ethanol, 2-phenoxy-	C8H10O2	122-99-6	0.248	1160.63	2148.2	2121 ± 20(12)	907
Ethanone, 1-(2-furanyl)-	C6H6O2	1192-62-7	0.015	741.154	1510.4	1499 ± 10(133)	872
Ethanone, 1-(3-methyloxiranyl)-	C5H8O2	17257-79-3	0.806	823.76	1620	1263 ± 0(1)	803
Ethanone, 1-(4-methylphenyl)-	C9H10O	122-00-9	0.017	938.566	1786.2	1797 ± 3(47)	724
Ether, 6-methylheptyl vinyl	C10H20O	10573-35-0	0.783	680.059	1434.2		822
Ethylbenzene	C8H10	100-41-4	2.736	398.548	1130.2	1129 ± 7(143)	755
Fluorene	C13H10	86-73-7	0.003	1277.13	2364.3	2334 ± 5(8)	729
Formamide	CH3NO	75-12-7	0.001	937.207	1784.2	1782 ± 10(2)	817
Formamide, N-methyl-	C2H5NO	123-39-7	0.04	655.346	1403.6	1615 ± 0(1)	710
Formic acid hydrazide	CH4N2O	624-84-0	0.627667	856.993	1667.2		836
Formic acid, dodecyl ester	C13H26O2	28303-42-6	0.013	1170.33	2165.5		829
Furan, 2-ethyl-5-methyl-	C7H10O	1703-52-2	0.019	741.177	1510.5	1015 ± 3(14)	813
Furan, 2-pentyl-	C9H14O	3777-69-3	4.668	503.21	1234.5	1231 ± 9(167)	711
Furfural	C5H4O2	98-01-1	0.419	709.163	1470.3	1462 ± 11(285)	939
Furfuryl ethyl ether	C7H10O2		0.176	555.495	1289.8		824
Heptacosane	C27H56	593-49-7	0.241	840.275	1643.5	2700	845
Heptadecane	C17H36	629-78-7	1.74667	873.295	1690.3	1700	947
Heptadecane, 2,6,10,14-tetramethyl-	C21H44	18344-37-1	0.605333	714.051	1476.3		890
Heptadecane, 2,6,10,15-tetramethyl-	C21H44	54833-48-6	0.842	677.38	1430.9	1660 ± 0(1)	887
Heptadecane, 2,6-dimethyl-	C19H40	54105-67-8	0.057	683.141	1438		815
Heptadecane, 2-methyl-	C18H38	1560-89-0	0.112	699.268	1458		827
Heptanal	C7H14O	111-71-7	0.431	458.892	1188.7	1184 ± 9(257)	910
Heptane, 2,2,4,6,6-pentamethyl-	C12H26	13475-82-6	0.048	603.677	1344.1	949 ± 8(6)	724
Heptane, 2,3,4-trimethyl-	C10H22	52896-95-4	0.066	713.895	1476.1		753
Heptane, 4-azido-	C7H15N3	27126-22-3	0.104	618.612	1361.3		790
Heptanoic acid	C7H14O2	111-14-8	0.034	1042.26	1948	1950 ± 15(90)	745
Heptanoic acid, ethyl ester	C9H18O2	106-30-9	0.19	594.742	1333.9	1331 ± 8(55)	898
Hexadecanal	C16H32O	629-80-1	0.018	1091	2027.9	2124 ± 14(18)	855
Hexadecane	C16H34	544-76-3	2.03567	840.177	1643.3	1600	919
Hexadecanoic acid, ethyl ester	C18H36O2	628-97-7	0.197333	1216.94	2250.3	2251 ± 9(77)	911
Hexadecanoic acid, propyl ester	C19H38O2	2239-78-3	0.013	1262.43	2335.9	2342 ± 7(2)	794
Hexane, 3-ethyl-2,5-dimethyl-	C10H22	52897-04-8	0.054	643.213	1389.5		821
Hexanoic acid	C6H12O2	142-62-1	0.132	975.119	1842.1	1378 ± 0(1)	946
Hexanoic acid, 2-ethyl-	C8H16O2	149-57-5	0.165333	1039.79	1944	1960 ± 9(27)	889
Hexanoic acid, 3,5,5-trimethyl-	C9H18O2	512345	0.0525	1058.59	1974.3		903
Hexanoic acid, ethyl ester	C8H16O2	123-66-0	2.9465	504.407	1235.7	1233 ± 9(275)	946
Hexanoic acid, propyl ester	C9H18O2	626-77-7	0.009	581.564	1318.8	1316 ± 9(22)	886
Homosalate	C16H22O3	118-56-9	0.0633333	1331.31	2469.8		855
Hydrogen isocyanate	CHNO	75-13-8	0.092	231.128	960.4		926
Hydroperoxide, hexyl	C6H14O2	4312-76-9	0.925	608.584	1349.8		886
Hydroxylamine, O-decyl-	C10H23NO	29812-79-1	0.858	695.479	1453.3		832
Hydroxymethyl 2-hydroxy-2-methylpropionate	C6H12O4		0.034	860.476	1672.1		939
Indane	C9H10	496-11-7	0.01	630.379	1374.7	1365 ± 9(7)	810
Isophorone	C9H14O	78-59-1	0.0195	657.493	1406.3	1591 ± 16(31)	724
Isopropyl Alcohol	C3H8O	67-63-0	0.024	691.306	1448.2	927 ± 15(71)	786
Lactic acid	C3H6O3	50-21-5	0.021	691.34	1448.2		786
Levomenthol	C10H20O	2216-51-5	0.595	836.525	1638.1	1633 ± 19(8)	926
Mepivacaine	C15H22N2O	96-88-8	1.2375	559.277	1293.8		882
Mesitylene	C9H12	108-67-8	0.143	600.855	1340.9	1251 ± 16(62)	818
Methional	C4H8OS	3268-49-3	0.004	701.405	1460.7	1454 ± 9(212)	860
Methoxyacetyl chloride	C3H5ClO2	38870-89-2	0.023	799.034	1586.1		835
Methyl glyoxal	C3H4O2	78-98-8	0.033	232.702	962.3	970 ± 0(2)	832
Methyl nitrate	CH3NO3	598-58-3	4.558	219.485	946.6		965
Methyl propyl ether	C4H10O	557-17-5	0.021	691.377	1448.2	644 ± 0(1)	830
Methyl salicylate	C8H8O3	119-36-8	0.00933333	939.145	1787.1	1765 ± 21(150)	792
Methylal	C3H8O2	109-87-5	0.005	779.288	1560.3	740 ± 0(1)	834
Methyltartronic acid	C4H6O5	595-98-2	0.257	786.955	1570.3		922
N,N,O-Triacetylhydroxylamine	C6H9NO4	17720-63-7	0.013	257.61	991.8		928
N-(3-Methylbutyl)acetamide	C7H15NO	13434-12-3	0.022	986.736	1860.1	1866 ± 24(5)	847
n-Decanoic acid	C10H20O2	334-48-5	0.0405	1225.93	2266.9	2276 ± 14(177)	869
N-Methyl-L-proline, butyl ester	C10H19NO2		0.002	926.302	1768.1		816
N-Methyltaurine	C3H9NO3S	107-68-6	0.022	125.203	834.9		791
n-Tridecan-1-ol	C13H28O	112-70-9	0.0243333	1111.27	2062.2	2074 ± 11(11)	934
Naphthalene, 1,2-dimethyl-	C12H12	573-98-8	0.006	1084.96	2017.7	2072 ± 0(3)	730
Naphthalene, 1,5-dimethyl-	C12H12	571-61-9	0.009	1084.72	2017.3	2048 ± 0(1)	788
Naphthalene, 1,6-dimethyl-	C12H12	575-43-9	0.003	1061.45	1978.9	2006 ± 0(3)	819
Naphthalene, 1-methyl-	C11H10	90-12-0	0.002	1014.68	1903.5	1884 ± 11(24)	809
Nitrous oxide	N2O	10024-97-2	0.031	196.306	919.1		999
Nonadecane	C19H40	629-92-5	1.51167	712.444	1474.3	1900	904
Nonanal	C9H18O	124-19-6	4.488	648.18	1395.2	1391 ± 8(461)	941
Nonane	C9H20	111-84-2	0.277	672.828	1425.3	900	787
Nonanoic acid	C9H18O2	112-05-0	0.031	1167.62	2160.7	2171 ± 17(145)	894
Nonanoic acid, 9-oxo-, ethyl ester	C11H20O3	3433-16-7	0.036	1130.89	2095.4	2160 ± 0(1)	868
Nonanoic acid, ethyl ester	C11H22O2	123-29-5	0.0775	759.067	1533.9	1531 ± 7(45)	840
Octadecane	C18H38	593-45-3	0.077	781.078	1562.7	1800	887
Octadecane, 1-(ethenyloxy)-	C20H40O	930-02-9	0.6835	891.59	1716.9		808
Octanal	C8H16O	124-13-0	1.8665	557.041	1291.4	1289 ± 9(377)	903
Octane, 2,3,7-trimethyl-	C11H24	62016-34-6	0.541	515.687	1247.7		783
Octane, 3-ethyl-2,7-dimethyl-	C12H26	62183-55-5	0.017	793.809	1579.3		756
Octane, 4-methyl-	C9H20	2216-34-4	0.066	1008.18	1893.3	823 ± 0(3)	756
Octane, 5-ethyl-2-methyl-	C11H24	62016-18-6	0.009	630.728	1375.1	1037 ± 0(1)	753
Octanoic acid	C8H16O2	124-07-2	0.0313333	1106.44	2054	2060 ± 15(265)	914
Octanoic acid, ethyl ester	C10H20O2	106-32-1	0.8965	679.629	1433.7	1435 ± 6(207)	883
Oxalic acid, butyl propyl ester	C9H16O4		0.109	618.73	1361.4		783
Oxirane, (ethoxymethyl)-	C5H10O2	773168	0.174	604.494	1345.1		751
p-Cymene	C10H14	99-87-6	0.16	620.385	1363.3	1272 ± 8(543)	712
p-Dioxin, 2,3-dihydro-5-methyl-	C5H8O2	3973-22-6	0.002	332.909	1066.5		848
Pentadecane	C15H32	629-62-9	0.407667	781.124	1562.7	1500	904
Pentadecane, 2,6,10-trimethyl-	C18H38	3892-00-0	0.04	703.161	1462.8		887
Pentadecane, 2-methyl-	C16H34	1560-93-6	0.066	767.974	1545.5		780
Pentane	C5H12	109-66-0	1.663	358.338	1091.2	500	835
Pentanoic acid	C5H10O2	109-52-4	0.0296667	904.223	1735.5	1733 ± 13(119)	931
Pentanoic acid, 2,2,4-trimethyl-3-hydroxy-, isobutyl ester	C12H24O3	244074-78-0	0.419	1002.66	1884.7		827
Pentanoic acid, 2-hydroxy-4-methyl-, ethyl ester	C8H16O3	10348-47-7	0.16	764.781	1541.3	1547 ± 1(8)	780
Pentanoic acid, 4-methyl-	C6H12O2	646-07-1	0.0163333	947.725	1799.7	1803 ± 12(11)	854
Pentanoic acid, 4-oxo-	C5H8O3	123-76-2	0.027	881.276	1701.7	2325 ± 8(5)	706
Pentanoic acid, 4-oxo-, ethyl ester	C7H12O3	539-88-8	0.004	817.494	1611.2	1607 ± 4(10)	726
Pentanoic acid, 4-oxo-, pentyl ester	C10H18O3	20279-49-6	0.017	854.672	1663.9	1860 ± 0(1)	705
Pentanoic acid, ethyl ester	C7H14O2	539-82-2	0.933	407.927	1139.3	1134 ± 7(66)	843
Phenol	C6H6O	108-95-2	0.195667	1079.89	2009.1	2000 ± 15(167)	945
Phenol, 4-(1,1-dimethylethyl)-2-methyl-	C11H16O	98-27-1	0.0123333	1221.5	2258.8		789
Phenol, 4-ethyl-	C8H10O	123-07-9	0.002	1177.79	2178.8	2187 ± 15(62)	727
Phenylethyl Alcohol	C8H10O	60-12-8	0.213333	1021.81	1915	1906 ± 15(423)	889
Phthalic acid, 2-isopropylphenyl methyl ester	C18H18O4		0.093	1248.87	2309.7		802
Phthalic acid, hept-3-yl isobutyl ester	C19H28O4		0.005	1375.03	2548.5		801
Propanal, 2-methyl-	C4H8O	78-84-2	0.008	136.556	848.3	819 ± 9(72)	846
Propanamide, N-methyl-2-amino-	C4H10N2O	70875-70-6	0.023	353.751	1086.8		834
Propane, 1-bromo-3-chloro-	C3H6BrCl	109-70-6	0.272667	568.887	1304.2		909
Propanenitrile, 2,2'-azobis[2-methyl-	C8H12N4	78-67-1	0.0456667	842.98	1647.3		943
Propanoic acid	C3H6O2	79-09-4	1.211	762.5	1538.4	1535 ± 11(130)	807
Propanoic acid, 2-hydroxy-, ethyl ester	C5H10O3	97-64-3	0.616	651.744	1399.2	1347 ± 9(77)	849
Propanoic acid, 2-hydroxy-, ethyl ester, (L)-	C5H10O3	687-47-8	1.199	602.669	1343	1349 ± 7(2)	941
Propanoic acid, 2-methyl-	C4H8O2	156564-41-9	0.332	783.674	1566.1	1235 ± 0(1)	938
Propanoic acid, 2-methyl-, 3-hydroxy-2,2,4-trimethylpentyl ester	C12H24O3	77-68-9	0.114	991.639	1867.7		816
Propanoic acid, 2-methyl-, anhydride	C8H14O3	97-72-3	0	996.504	1875.2		750
Propanoic acid, anhydride	C6H10O3	123-62-6	0.0233333	987.562	1861.4		928
Propylamine	C3H9N	107-10-8	0.136	604.553	1345.1	800 ± 15(7)	858
Propylene Glycol	C3H8O2	57-55-6	0.01	798.904	1586	1600 ± 5(19)	812
Pyrazine, 2,5-dimethyl-	C6H8N2	123-32-0	0.152333	585.938	1323.8	1320 ± 11(130)	955
Pyrazine, 2,6-diethyl-	C8H12N2	13067-27-1	0.009	702.242	1461.7	1444 ± 15(27)	843
Pyrazine, 2,6-dimethyl-	C6H8N2	108-50-9	0.229	591.144	1329.8	1328 ± 11(125)	888
Pyrazine, 2-ethenyl-6-methyl-	C7H8N2	13925-09-2	0.641	727.028	1492.4	1490 ± 4(22)	806
Pyrazine, 2-ethyl-5-methyl-	C7H10N2	13360-64-0	0.038	645.301	1391.9	1387 ± 10(75)	816
Pyrazine, 2-ethyl-6-methyl-	C7H10N2	13925-03-6	0.264667	640.063	1385.8	1386 ± 11(72)	897
Pyrazine, methyl-	C5H6N2	109-08-0	0.0133333	535.486	1268.6	1266 ± 10(129)	912
Pyrazine, trimethyl-	C7H10N2	14667-55-1	0.262333	655.993	1404.4	1402 ± 8(114)	938
Pyridine	C5H5N	110-86-1	0.0055	455.407	1185.3	1185 ± 10(119)	836
Pyridine, 2,3,5-trimethyl-	C8H11N	695-98-7	0.001	623.984	1367.4	1484 ± 0(1)	805
Pyridine, 2,4,6-trimethyl-	C8H11N	108-75-8	0.007	623.97	1367.4	1371 ± 9(21)	874
Pyridine, 2-methyl-	C6H7N	109-06-8	0.0025	487.015	1217.4	1219 ± 9(62)	789
Succinic anhydride	C4H4O3	108-30-5	0.128333	824.643	1621.3		843
Succinimide	C4H5NO2	123-56-8	0.0155	1337.21	2481.4	2438 ± 21(2)	746
Sulfurous acid, butyl octyl ester	C12H26O3S		0.328	639.628	1385.3		799
tert-Butyl Hydroperoxide	C4H10O2	75-91-2	0.268	604.394	1345		769
Tetradecane	C14H30	629-59-4	2.5395	680.074	1434.3	1400	910
Tetradecanoic acid, ethyl ester	C16H32O2	124-06-1	0.014	1100.39	2043.8	2049 ± 11(59)	831
Thioacetic acid	C2H4OS	507-09-5	0.136	540.48	1273.9	1124 ± 0(1)	863
Thiophene, 2-phenyl-	C10H8S	825-55-8	0.04	1161.44	2149.7	2124 ± 0(1)	718
trans-β-Ionone	C13H20O	79-77-6	0.174333	1040.67	1945.4	1940 ± 17(197)	878
Triacetin	C9H14O6	102-76-1	0.014	1116.28	2070.7	2077 ± 26(3)	742
Tridecane	C13H28	629-50-5	0.457	728.15	1493.8	1300	899
Tridecane, 4,8-dimethyl-	C15H32	55030-62-1	0.014	636.396	1381.6	1488 ± 0(1)	858
Tridecane, 4-methyl-	C14H30	26730-12-1	0.462	618.644	1361.3		816
Tridecane, 6-methyl-	C14H30	13287-21-3	0.014	597.454	1337		796
Triethyl phosphate	C6H15O4P	78-40-0	0.0505	848.554	1655.2	1658 ± 2(4)	837
Undecane, 2,4-dimethyl-	C13H28	17312-80-0	0.026	625.034	1368.6		835
Undecane, 2,6-dimethyl-	C13H28	17301-23-4	0.396	467.01	1196.5	1046 ± 0(1)	933
Undecane, 2,9-dimethyl-	C13H28	17301-26-7	0.023	570.977	1306.6	1262 ± 0(1)	794
Undecane, 2-methyl-	C12H26	7045-71-8	7.141	527.21	1259.8	1155 ± 0(1)	898
Undecane, 3,8-dimethyl-	C13H28	17301-30-3	0.048	844.137	1648.9		824
Undecane, 3-methyl-	C12H26	1002-43-3	0.008	450.512	1180.5		791
Undecane, 4,6-dimethyl-	C13H28	17312-82-2	0.007	745.95	1516.7		795
Undecane, 4,7-dimethyl-	C13H28	17301-32-5	0.445	584.608	1322.3		871
Undecane, 4-ethyl-	C13H28	17312-59-3	0.283	728.17	1493.8		830
Undecane, 4-methyl-	C12H26	2980-69-0	0.089	533.247	1266.2	1147 ± 0(1)	861
Undecane, 5,7-dimethyl-	C13H28	17312-83-3	0.056	683.109	1438		858
Urea, 2-propenyl-	C4H8N2O	557-11-9	0.373	357.654	1090.6		763
Urea, N,N-diphenyl-N'-decyl-	C23H32N2O		0.436	519.917	1252.1		795
α-Methylstyrene	C9H10	98-83-9	0.0493333	596.267	1335.6	1328 ± 25(19)	859
β-Ethylphenethyl alcohol	C10H14O	2035-94-1	0.008	1066.29	1986.7	1978 ± 28(2)	823
β-Methoxy-α-phenylphenethyl alcohol	C15H16O2	58176-63-9	0.01	645.295	1391.8		831
(2-Methyloxan-2-yl)methanol	C7H14O2		0.022	808.617	1598.7		709
1,4-Methano-2H-cyclopent[d]oxepin-2,5(4H)-dione, 6-[(dimethylamino)methyl]hexahydro-8a-hydroxy-5a-methyl-9-(1-methylethyl)-, [1R-(1α,4α,5aα,6β,8aα,9S*)]-	C17H27NO4	32562-94-0	0.004	375.637	1108		716
1-Heptadecyne	C17H32	26186-00-5	0.036	959.015	1817.2		712
1-Hexadecyne	C16H30	629-74-3	0.017	959.13	1817.4		712
2,4-Imidazolidinedione, 1-methyl-	C4H6N2O2	616-04-6	0.926	406.711	1138.1		745
2,5-Hexanedione, 3,4-dihydroxy-3,4-dimethyl-	C8H14O4	28123-56-0	0.019	634.331	1379.3		744
2-Azidopropane	C3H7N3	691-57-6	0.036	112.747	820.1		707
2-Heptanone, 7,7-dichloro-	C7H12Cl2O	66241-43-8	0.015	807.752	1597.5		728
2-Hexanamine, 4-methyl-	C7H17N	105-41-9	0.033	324.288	1058.1		703
2-Octanamine	C8H19N	693-16-3	3.814	108.074	814.6		726
2-Propanol, 1,1'-[(1-methyl-1,2-ethanediyl)bis(oxy)]bis-	C9H20O4	1638-16-0	0.003	997.82	1877.3		709
2-Propene-1,1-diol, diacetate	C7H10O4	869-29-4	0.007	1209.44	2236.5		738
2-Undecen-4-ol	C11H22O	22381-86-8	0.562	847.648	1653.9		704
3,5-Heptanedione	C7H12O2	7424-54-6	0.02	525.352	1257.9		724
3-Amino-N-(tert-butylimino)-2-oxo-1,2,5-oxadiazol-4-imine oxide	C6H11N5O3		0.302	603.706	1344.2		741
3-Methyl-2-butenoic acid, cyclobutyl ester	C9H14O2		0.037	927.852	1770.4		703
3-Methylcyclopentyl acetate	C8H14O2	24070-70-0	0.119	432.691	1163.3		744
3-Octene, 2,2-dimethyl-	C10H20	86869-76-3	0.02	576.309	1312.8		744
3-Undecene, 5-methyl-	C12H24		0.036	750.06	1522.1		717
4,6-Octadiyn-3-one, 2-methyl-	C9H10O	29743-33-7	0.413	456.518	1186.4		707
4-Ethylbenzoic acid, 6-ethyl-3-octyl ester	C19H30O2		0.095	911.006	1745.5		715
5-(Hydroxymethyl)dihydrofuran-2(3H)-one	C5H8O3	10374-51-3	0.004	1181.35	2185.2		712
7-Norbornadienyl t-butyl ether	C11H16O	877-06-5	0.108	718.314	1481.6		712
Benzene, (1,2-dimethyl-3-butenyl)-	C12H16	50871-04-0	0.001	1032.32	1931.9		715
Benzene, 1,2-dichloro-4-methyl-	C7H6Cl2	95-75-0	0.246	748.414	1519.9		747
Bicyclo[2.1.1]hex-2-ene, 2-ethenyl-	C8H10	128600-91-9	0.195	413.916	1145.1		720
Bicyclo[2.2.2]octa-2,5-diene, 1,2,3,6-tetramethyl-	C12H18	62338-43-6	0.159	984.863	1857.2		710
Butane, 1,1'-oxybis[4-chloro-	C8H16Cl2O	6334-96-9	0.028	611.749	1353.4		706
Butyraldehyde, 4-(methylenecyclopropyl)-	C8H12O		0.02	969.234	1833		702
Carbonic acid, prop-1-en-2-yl undecyl ester	C15H28O3		0.016	953.094	1808		709
Cyclobutanone, 2,3,3-trimethyl-	C7H12O	28290-01-9	0.012	908.674	1742.1		742
Cyclooctane, butyl-	C12H24	16538-93-5	0.029	584.036	1321.6		712
Cyclopropane, 1,1,2-trimethyl-3-(2-methylpropyl)-	C10H20	41977-43-9	0.046	576.376	1312.8		709
Dodecane, 3-methyl-	C13H28	17312-57-1	0.01	570.964	1306.6		715
Ethanethioic acid, S-(dihydro-2,5-dioxo-3-furanyl) ester	C6H6O4S	6953-60-2	0.006	862.624	1675.2		702
Ether, hexyl pentyl	C11H24O	32357-83-8	1.101	679.91	1434		709
Furan, 2,5-dihydro-3,4-dimethyl-	C6H10O	53720-72-2	0.122	491.584	1222.2		740
Guanidine	CH5N3	113-00-8	0.001	1047.45	1956.3		707
Hexahydro-1,3,5-trinitroso-1,3,5-triazine	C3H6N6O3	13980-04-6	0.005	258.513	992.9		729
m-Toluic acid, tridec-2-ynyl ester	C21H30O2		0.003	938.394	1786		722
Methyl nonyl ether	C10H22O	7289-51-2	0.016	743.006	1512.9		747
n-Caproic acid vinyl ester	C8H14O2	3050-69-9	0.003	854.72	1664		721
N-Pentylacetamide	C7H15NO	2524-60-9	0.009	986.982	1860.5		745
Octane, 3,3-dimethyl-	C10H22	4110-44-5	0.169	309.507	1043.7		703
p-Isopropenylphenol	C9H10O	4286-23-1	0.004	1326.58	2460.6		701
Phenol, 2,6-bis(1,1-dimethylethyl)-4-methyl-, methylcarbamate	C17H27NO2	6881	0.041	1020.57	1913		718
Sulfurous acid, decyl pentyl ester	C15H32O3S		6.6	477.289	1207.1		706
Sulfurous acid, di(2-ethylhexyl) ester	C16H34O3S		0.418	603.385	1343.8		707
Sulfurous acid, dodecyl 2-propyl ester	C15H32O3S		0.004	752.758	1525.6		709
TATP	C9H18O6	17088-37-8	0.065	808.053	1597.9		740
Tridecanol, 2-ethyl-2-methyl-	C16H34O		0.006	716.681	1479.6		715
Urea, N,N-diphenyl-N'-undecyl-	C24H34N2O		0.676	649.136	1396.3		730

## Sheet: Jiangsu
Jiangsu
Name	Formula	CAS	Average Area (%)	Retention Times (s)	Retention Indices (RI)	Lib. RI	Similarity
(E)-9-Octadecenoic acid ethyl ester	C20H38O2	6114-18-7	0.043	1335.87	2478.8	2476 ± 0(1)	831
1,12-Tridecadiene	C13H24	21964-48-7	0.163	920.499	1759.6	1464 ± 30(2)	843
1,13-Tetradecadiene	C14H26	21964-49-8	0.0085	930.285	1774	1525 ± 0(1)	869
1,2,4,5-Tetroxane, 3,3,6,6-tetramethyl-	C6H12O4	1073-91-2	0.19	355.325	1088.3		864
1,2-Benzenediol, o-(2-chloropropionyl)-o'-(4-ethylbenzoyl)-	C18H17ClO4		0.04	912.447	1747.7		881
1,2-Propanediol, 3,3'-oxydi-, tetranitrate	C6H10N4O13	20600-96-8	0.028	220.868	948.2		755
1,3-Dioxolan-2-one	C3H4O3	96-49-1	0.054	1050.79	1961.7		878
1,3-Propanediamine	C3H10N2	109-76-2	0.076	618.863	1361.5	1330 ± 7(3)	718
1,3-Propanediol, 2-dodecyl	C15H32O2	10395-09-2	0.06	888.064	1711.7		884
1,6-Dioxacyclododecane-7,12-dione	C10H16O4	777-95-7	0.0195	1260.99	2333.1		796
1-Aminocyclopentanecarboxylic acid, n-butoxycarbonyl-, hexyl ester	C17H31NO4		0.174	510.395	1242.1		807
1-Butanol, 2-methyl-, acetate	C7H14O2	624-41-9	0.479	567.882	1303.1	1125 ± 9(41)	754
1-Butanol, 3-methyl-, formate	C6H12O2	110-45-2	0.39	762.894	1538.9	1058 ± 5(5)	740
1-Cyclohexene-1-carboxaldehyde, 2,6,6-trimethyl-	C10H16O	432-25-7	0.204	828.744	1627.1	1611 ± 16(60)	824
1-Decanol	C10H22O	112-30-1	0.2205	918.05	1755.9	1760 ± 9(70)	895
1-Decanol, 2-hexyl-	C16H34O	2425-77-6	0.03	742.916	1512.7	2760 ± 0(1)	807
1-Dodecanol	C12H26O	112-53-8	0.113	1049.78	1960.1	1966 ± 10(84)	910
1-Dodecen-3-yne	C12H20	74744-36-8	0.025	865.836	1679.7		773
1-Dodecene	C12H24	112-41-4	0.022	743.107	1513	1243 ± 4(67)	856
1-Eicosanol	C20H42O	629-96-9	0.093	887.868	1711.4	2736 ± 19(2)	887
1-Heptadecene	C17H34	6765-39-5	1.2245	900.909	1730.6	1746 ± 7(12)	887
1-Hepten-3-ol	C7H14O	4938-52-7	1.394	689.221	1445.6	1351 ± 10(7)	779
1-Hexanol, 2-ethyl-	C8H18O	104-76-7	0.567	720.732	1484.6	1491 ± 5(154)	934
1-Iodo-2-methylundecane	C12H25I	73105-67-6	2.632	705.284	1465.5		875
1-Methylcycloheptanol	C8H16O	3761-94-2	0.672	813.121	1605		773
1-Nonanol	C9H20O	143-08-8	0.33	847.392	1653.6	1660 ± 7(95)	940
1-Octanol	C8H18O	111-87-5	0.32	772.751	1551.8	1557 ± 8(338)	902
1-Octanol, 2-butyl-	C12H26O	735273	0.308	830.174	1629.1	1851 ± 3(2)	877
1-Oxa-3,4-diazacyclopentadiene	C2H2N2O	288-99-3	0.011	693.368	1450.7		803
1-Pentadecene	C15H30	13360-61-7	0.005	755.756	1529.5	1544 ± 6(13)	884
1-Penten-3-ol	C5H10O	616-25-1	0.243	430.031	1160.7	1159 ± 10(144)	825
1-Propanol, 2,2'-oxybis-	C6H14O3	108-61-2	0.011	1001.91	1883.6	1892 ± 0(1)	741
1-Propanone, 1-(1-cyclohexen-1-yl)-	C9H14O	1655-03-4	0.005	807.364	1597	1620 ± 0(1)	720
1-Propanone, 1-cyclopropyl-	C6H10O	6704-19-4	0.005	1016.09	1905.8		793
1-Tetradecene	C14H28	1120-36-1	0.042	750.133	1522.2	1443 ± 6(51)	855
1-Tetrazol-2-ylethanone	C3H4N4O	51410-11-8	1.273	695.543	1453.4		876
1H-Indene, 1-ethylidene-	C11H10	2471-83-2	0.0075	1014.76	1903.6	1867 ± 0(1)	903
1H-Pyrrole, 2-methyl-	C5H7N	636-41-9	0.08	776.247	1556.3	1563 ± 10(12)	850
1H-Pyrrole-2,5-dione, 3-ethyl-4-methyl-	C7H9NO2	20189-42-8	0.0126667	1230.63	2275.6	2244 ± 16(5)	772
2(3H)-Furanone, 5-methyl-	C5H6O2	591-12-8	0.048	684.247	1439.4	1426 ± 9(10)	874
2(3H)-Furanone, dihydro-4-methyl-	C5H8O2	1679-49-8	0.003	961.87	1821.6		843
2(4H)-Benzofuranone, 5,6,7,7a-tetrahydro-4,4,7a-trimethyl-, (R)-	C11H16O2	17092-92-1	0.0445	1282.13	2374	2331 ± 24(16)	859
2(5H)-Furanone	C4H4O2	497-23-4	0.004	926.529	1768.5	1742 ± 21(20)	856
2,2,4-Trimethyl-1,3-pentanediol diisobutyrate	C16H30O4	6846-50-0	0.063	996.467	1875.2		853
2,2-Dimethylpropanoic anhydride	C10H18O3	1538-75-6	0.01	775.19	1555		777
2,3-Butanediol	C4H10O2	513-85-9	0.043	759.497	1534.4	1543 ± 17(53)	832
2,3-Pentanedione	C5H8O2	600-14-6	0.0085	337.98	1071.4	1058 ± 9(143)	895
2,4,6,8-Tetramethyl-1-undecene	C15H30	59920-26-2	0.044	742.706	1512.5	1285 ± 0(1)	825
2,4-Heptadienal, (E,E)-	C7H10O	881395	0.135	702.616	1462.2	1495 ± 11(122)	733
2,4-Octadienal, (E,E)-	C8H12O	30361-28-5	0.013	959.054	1817.3	1603 ± 13(20)	712
2,5-Hexanedione	C6H10O2	110-13-4	0.0933333	739.966	1508.9	1500 ± 4(6)	838
2,6-Dimethylbenzaldehyde	C9H10O	1123-56-4	0.005	948.182	1800.4	1640 ± 0(2)	773
2,6-Dimethyldecane	C12H26	13150-81-7	0.32	639.517	1385.2		888
2,7-Octadien-1-ol	C8H14O	23578-51-0	0.023	865.849	1679.7		799
2-Chloroethyl methyl ether	C3H7ClO	627-42-9	0.053	579.312	1316.2		758
2-Cyclohexen-1-one	C6H8O	930-68-7	0.008	880.454	1700.5	1425 ± 12(22)	740
2-Cyclopenten-1-one	C5H6O	930-30-3	0.0323333	995.035	1872.9	1345 ± 10(23)	818
2-Furancarboxaldehyde, 5-methyl-	C6H6O2	620-02-0	0.019	780.737	1562.2	1570 ± 10(146)	802
2-Furanmethanol, tetrahydro-	C5H10O2	97-99-4	0.0001	324.407	1058.2	1496 ± 2(3)	722
2-Heptanone, 6-methyl-	C8H16O	928-68-7	0.122	813.259	1605.2	1237 ± 10(10)	740
2-Heptene, 3-methyl-	C8H16	3404-75-9	0.038	326.168	1059.9		774
2-Hexenal, (E)-	C6H10O	6728-26-3	0.454	491.852	1222.5	1216 ± 8(274)	720
2-Hydroxy-3-pentanone	C5H10O2	5704-20-1	0.0905	618.23	1360.8	1366 ± 11(11)	776
2-Hydroxy-gamma-butyrolactone	C4H6O3	19444-84-9	0.015	1180.24	2183.2	2142 ± 0(1)	854
2-n-Butyl furan	C8H12O	4466-24-4	0.015	863.087	1675.8	1123 ± 7(13)	761
2-Nonen-1-ol	C9H18O	22104-79-6	0.685	695.41	1453.2	1692 ± 0(1)	746
2-Nonenal, (Z)-	C9H16O	60784-31-8	0.154	762.994	1539	1502 ± 10(61)	795
2-Nonyn-1-ol	C9H16O	5921-73-3	0.077	865.842	1679.7		784
2-Octen-1-ol, (E)-	C8H16O	18409-17-1	0.092	816.166	1609.3	1614 ± 7(34)	804
2-Octen-1-ol, (Z)-	C8H16O	26001-58-1	0.022	816.488	1609.7	1550 ± 3(2)	770
2-Pentadecanone	C15H30O	2345-28-0	0.008	1146.17	2122.4	2019 ± 8(30)	741
2-Propanol, 1-(2-methoxy-1-methylethoxy)-	C7H16O3	20324-32-7	0.053	717.334	1480.4	1478 ± 0(1)	831
2-Propanol, 1-methoxy-	C4H10O2	107-98-2	1.13267	396.402	1128.1	1133 ± 12(6)	936
2-Propyl-1-pentanol	C8H18O	58175-57-8	0.603	720.213	1483.9	1485 ± 1(4)	825
2-Propyn-1-ol, acetate	C5H6O2	627-09-8	0.595	565.424	1300.3	1215 ± 0(1)	741
2-Propyn-1-ol, propionate	C6H8O2	1932-92-9	0.0001	431.547	1162.2	1305 ± 0(3)	744
2-Pyrrolidinone, 1-methyl-	C5H9NO	872-50-4	0.06	867.854	1682.6	1665 ± 13(11)	852
2H-Pyran-2,6(3H)-dione, dihydro-	C5H6O3	108-55-4	0.007	952.307	1806.8		765
2H-Pyran-2-one, tetrahydro-	C5H8O2	542-28-9	0.015	961.915	1821.7	1784 ± 2(5)	881
3,4-Dimethylcyclohexanol	C8H16O	5715-23-1	0.236	813.187	1605		819
3,5-Diamino-1,2,4-triazole	C2H5N5	1455-77-2	0.003	799.891	1587.3		792
3,5-Octadien-2-one	C8H12O	38284-27-4	0.115	750.907	1523.2	1522 ± 6(17)	850
3,5-Octadien-2-one, (E,E)-	C8H12O	30086-02-3	0.042	750.787	1523	1570 ± 7(38)	865
3-Buten-2-one, 4-(2,2,6-trimethyl-7-oxabicyclo[4.1.0]hept-1-yl)-	C13H20O2	23267-57-4	0.0475	1074.49	1999.9	1962 ± 22(14)	834
3-Buten-2-one, 4-(2,2-dimethyl-6-methylenecyclohexyl)-	C13H20O	79-76-5	0.035	984.843	1857.2	1864 ± 18(6)	764
3-Buten-2-one, 4-(2,6,6-trimethyl-2-cyclohexen-1-yl)-	C13H20O	6901-97-9	0.147	984.809	1857.1		841
3-Cyclohexene-1-carboxaldehyde	C7H10O	100-50-5	0.069	702.721	1462.3	1490 ± 0(1)	804
3-Ethyl-3-methylheptane	C10H22	17302-01-1	0.405	823.382	1619.5		861
3-Methylbut-2-enoic acid, 3-fluorophenyl ester	C11H11FO2		0.123	927.916	1770.5		848
3-Octadecene, (E)-	C18H36	7206-19-1	0.475	576.248	1312.7	1820 ± 0(2)	860
4-Bromoheptane	C7H15Br	998-93-6	0.349	490.96	1221.5	1142 ± 4(3)	740
4-Cyanocyclohexene	C7H9N	100-45-8	0.1965	788.147	1571.9		818
4-Cyclopentene-1,3-dione	C5H4O2	930-60-9	0.0253333	804.857	1593.8	1573 ± 25(5)	757
4-Hydroxy-3-methylacetophenone	C9H10O2	876-02-8	0.18	667.49	1418.7	2210 ± 31(2)	765
4-Isopropylcyclohexa-1,3-dienecarbaldehyde	C10H14O	1197-15-5	0.057	874.746	1692.4	1811 ± 0(11)	763
4-Methoxycarbonyl-4-butanolide	C6H8O4	3885-29-8	0.009	958.196	1815.9		775
4-Methyl-1,6-heptadien-4-ol	C8H14O	25201-40-5	0.185	278.608	1013.7		797
4-Methyl-5H-furan-2-one	C5H6O2	6124-79-4	0.079	900.388	1729.9	1911 ± 2(2)	707
4-Penten-2-one	C5H8O	13891-87-7	0.312	261.364	996.2		750
4-Pentenal, 2-ethyl-	C7H12O	5204-80-8	0.189	590.592	1329.1		772
4-Pyridinamine, N,N-dimethyl-	C7H10N2	1122-58-3	0.0665	645.377	1391.9		849
4-Undecene, 10-methyl-, (E)-	C12H24	74630-60-7	0.025	755.672	1529.4		823
5,9-Undecadien-2-one, 6,10-dimethyl-, (E)-	C13H22O	3796-70-1	0.0615	984.153	1856.1	1859 ± 9(137)	781
5-(Hydroxymethyl)dihydrofuran-2(3H)-one	C5H8O3	10374-51-3	0.022	1099	2041.4		874
5-Dodecene, (E)-	C12H24	7206-16-8	0.196	887.885	1711.4	1238 ± 2(19)	808
5-Ethyldecane	C12H26	17302-36-2	0.167	643.305	1389.6		857
5-Hepten-2-one, 6-methyl-	C8H14O	110-93-0	0.148667	600.068	1340	1338 ± 9(226)	891
5-Isopropenyl-2-methylcyclopent-1-enecarboxaldehyde	C10H14O		0.138	874.909	1692.6	1691 ± 0(1)	720
5-Oxotetrahydrofuran-2-carboxylic acid, ethyl ester	C7H10O4	1126-51-8	0.002	889.662	1714.1	2241 ± 0(1)	899
5-Undecyne	C11H20	2294-72-6	0.083	916.496	1753.7	1283 ± 3(12)	754
5H-Tetrazol-5-amine	CH3N5		0.014	775.286	1555.1		885
6-Hepten-1-ol	C7H14O	810023	0.032	816.357	1609.5		760
6-Tridecene, (Z)-	C13H26	6508-77-6	0.026	746.946	1518	1325 ± 8(32)	738
7-Oxabicyclo[4.1.0]heptane, 1-methyl-4-(2-methyloxiranyl)-	C10H16O2	96-08-2	0.018	1119.4	2076	2013 ± 46(2)	732
8-Heptadecene	C17H34	248097	10.8833	901.224	1731.1		938
9-Hexadecen-1-ol, (Z)-	C16H32O	10378-01-5	0.155	920.512	1759.6	2413 ± 0(1)	743
9-Octadecenoic acid (Z)-, hexyl ester	C24H46O2	20290-84-0	0.036	1335.73	2478.5		830
Acetaldehyde, methoxy-	C3H6O2	10312-83-1	0.005	937.382	1784.5		802
Acetic acid	C2H4O2	64-19-7	0.594	696.863	1455	1449 ± 13(380)	893
Acetic acid, methoxy-, ethyl ester	C5H10O3	3938-96-3	0.024	189.239	910.8		814
Acetoin	C4H8O2	513-86-0	0.4935	553.144	1287.3	1284 ± 12(241)	848
Acetophenone	C8H8O	98-86-2	0.120667	852.022	1660.1	1647 ± 13(126)	932
Acetyl valeryl	C7H12O2	96-04-8	1.134	515.545	1247.5	1152 ± 2(5)	753
Azulene	C10H8	275-51-4	0.328	916.934	1754.3	1729 ± 17(5)	898
Benzaldehyde	C7H6O	100-52-7	0.233667	757.752	1532.1	1520 ± 14(471)	911
Benzaldehyde, 2,4-dimethyl-	C9H10O	15764-16-6	1.322	965.386	1827.1	1726 ± 16(2)	925
Benzaldehyde, 2,5-dimethyl-	C9H10O	5779-94-2	0.008	948.142	1800.4	1683 ± 3(3)	824
Benzaldehyde, 3,4-dimethyl-	C9H10O	5973-71-7	0.261	965.371	1827	1790 ± 0(1)	915
Benzene	C6H6	71-43-2	0.14	227.732	956.4	957 ± 17(131)	726
Benzene, 1,2,3,5-tetramethyl-	C10H14	527-53-7	0.258	684.974	1440.3	1422 ± 23(16)	784
Benzene, 1,2,3-trimethyl-	C9H12	526-73-8	0.1235	600.63	1340.6	1340 ± 15(38)	793
Benzene, 1,2,4-trimethyl-	C9H12	95-63-6	0.0373333	550.909	1284.9	1283 ± 8(67)	879
Benzene, 1,3-bis(1,1-dimethylethyl)-	C14H22	1014-60-4	0.053	674.683	1427.6	1427 ± 7(7)	781
Benzene, 1,3-dimethyl-	C8H10	108-38-3	0.072	414.933	1146.1	1143 ± 10(154)	782
Benzene, 1-chloro-3-(chloromethyl)-	C7H6Cl2	620-20-2	0.013	748.48	1520		820
Benzene, pentamethyl-	C11H16	700-12-9	0.011	846.155	1651.8	1656 ± 11(2)	755
Benzeneacetaldehyde	C8H8O	122-78-1	0.0556667	845.649	1651.1	1640 ± 13(253)	922
Benzeneacetic acid, ethyl ester	C10H12O2	101-97-3	0.065	941.359	1790.3	1783 ± 10(50)	886
Benzenemethanol, 3,5-dimethyl-	C9H12O	27129-87-9	0.0235	1142.25	2115.4		799
Benzenemethanol, α,α-dimethyl-	C9H12O	617-94-7	0.291333	920.81	1760	1773 ± 5(6)	913
Benzenemethanol, α-methyl-, (R)-	C8H10O	1517-69-7	0.001	957.128	1814.3		766
Benzoic acid, ethyl ester	C9H10O2	93-89-0	0.0001	861.365	1673.4	1658 ± 11(85)	879
Benzothiazole	C7H5NS	95-16-9	0.0466667	1055.97	1970.1	1958 ± 12(53)	926
Benzyl alcohol	C7H8O	100-51-6	0.117333	999.323	1879.6	1870 ± 14(323)	888
Bicyclo[2.2.1]heptan-2-ol, 1,7,7-trimethyl-, (1S-endo)-	C10H18O	464-45-9	0.168	881.775	1702.4	1675 ± 0(1)	824
Bicyclo[4.2.0]octa-1,3,5-triene	C8H8	694-87-1	0.0565	529.106	1261.9	1269 ± 3(5)	924
Butane, 2,2,3,3-tetramethyl-	C8H18	594-82-1	0.311	603.713	1344.2		780
Butanoic acid	C4H8O2	107-92-6	0.151	828.004	1626.1	1625 ± 12(290)	727
Butanoic acid, 2-methyl-	C5H10O2	116-53-0	0.032	857.622	1668.1	1662 ± 8(125)	783
Butanoic acid, 3-methyl-	C5H10O2	503-74-2	0.063	857.028	1667.2	1666 ± 11(258)	902
Butanoic acid, 3-methyl-2-oxo-, methyl ester	C6H10O3	3952-67-8	0.153	618.655	1361.3		764
Butyl 3-methylpentanoate	C10H20O2		0.043	661.889	1411.7	1353 ± 0(1)	702
Butyrolactone	C4H6O2	96-48-0	0.0143333	838.369	1640.8	1632 ± 15(109)	924
Caprolactam	C6H11NO	105-60-2	0.0265	1187.72	2196.5		890
Carbonic acid, dimethyl ester	C3H6O3	616-38-6	0.008	626.543	1370.3		782
Cedrol	C15H26O	77-53-2	0.044	1149.83	2129	2116 ± 15(30)	832
Cetene	C16H32	629-73-2	0.036	891.601	1716.9	1648 ± 7(14)	877
Cyclobutane-1,1-dicarboxamide, N,N'-di-benzoyloxy-	C20H18N2O6		0.016	1316.37	2440.6		858
Cyclododecane	C12H24	294-62-2	0.131	750.347	1522.5	1517 ± 7(9)	784
Cyclododecene, (E)-	C12H22	1486-75-5	0.029	916.584	1753.8	1558 ± 18(3)	757
Cyclohexanol, 1-methyl-4-(1-methylethyl)-	C10H20O	21129-27-1	0.034	836.396	1638	1636 ± 15(2)	815
Cyclohexanol, 4-(1-methylethyl)-	C9H18O	993925	0.006	863.15	1675.9	1667 ± 16(2)	721
Cyclohexanol, 5-methyl-2-(1-methylethyl)-, [1S-(1α,2β,5β)]-	C10H20O	23283-97-8	0.019	836.575	1638.2		829
Cyclohexene,3-(2-propenyl)-	C9H14	15232-95-8	0.005	885.602	1708.1	1132 ± 10(9)	782
Cyclooctane, 1,4-dimethyl-, cis-	C10H20	13151-99-0	0.717	576.251	1312.7		819
Cyclooctane, 1,4-dimethyl-, trans-	C10H20	13151-98-9	0.04	747.163	1518.3		784
Cyclopentane, 1,2,3-trimethyl-, (1α,2α,3α)-	C8H16	2613-69-6	0.013	693.539	1450.9		757
Cyclopentane, hexyl-	C11H22	4457-00-5	0.191	584.003	1321.6	1200 ± 7(18)	776
Cyclopentanone	C5H8O	120-92-3	0.756	476.376	1206.1	1174 ± 16(30)	780
Cyclopropane, nonyl-	C12H24	74663-85-7	0.03	1049.73	1960		889
Decanal	C10H20O	112-31-2	1.65033	732.942	1499.7	1498 ± 8(263)	930
Decane, 2,3,5,8-tetramethyl-	C14H30	192823-15-7	1.024	515.363	1247.3		832
Decane, 2,4,6-trimethyl-	C13H28	62108-27-4	0.854	705.355	1465.5		890
Decane, 2,4-dimethyl-	C12H26	2801-84-5	0.191	584.492	1322.1		811
Decane, 2,6,8-trimethyl-	C13H28	62108-26-3	0.977333	796.969	1583.4		896
Decane, 2,9-dimethyl-	C12H26	1002-17-1	0.299	382.3	1114.5		838
Decane, 2-methyl-	C11H24	6975-98-0	0.052	546.527	1280.3	1055 ± 2(2)	869
Decane, 3,7-dimethyl-	C12H26	17312-54-8	0.951	574.202	1310.3		788
Decane, 3,8-dimethyl-	C12H26	17312-55-9	3.255	574.626	1310.8		793
Decane, 5-methyl-	C11H24	13151-35-4	0.961	318.363	1052.4	1049 ± 0(2)	797
Decanoic acid, ethyl ester	C12H24O2	110-38-3	0.0385	1131.08	2095.8	1638 ± 9(131)	881
Diacetyl sulphide	C4H6O2S	3232-39-1	0.004	188.198	909.5		859
Diisopropylamine	C6H15N	108-18-9	0.021	247.022	979.2	754 ± 4(6)	759
Dimethyl sulfone	C2H6O2S	67-71-0	0.012	1019.45	1911.2	1903 ± 9(14)	904
Dimethyl Sulfoxide	C2H6OS	67-68-5	0.1	790.786	1575.4	1573 ± 11(27)	739
Dodecane	C12H26	112-40-3	0.397	533.298	1266.3	1200	890
Dodecane, 1-iodo-	C12H25I	4292-19-7	0.012	752.641	1525.5	1926 ± 4(3)	701
Dodecane, 2,6,10-trimethyl-	C15H32	3891-98-3	0.18	574.021	1310.1	1354 ± 6(5)	751
Dodecane, 2,7,10-trimethyl-	C15H32	74645-98-0	0.038	786.001	1569.1		786
Dodecane, 2-methyl-	C13H28	1560-97-0	0.177	767.933	1545.5		793
Dodecane, 4,6-dimethyl-	C14H30	61141-72-8	2.567	546.601	1280.4		931
Dodecane, 4-methyl-	C13H28	6117-97-1	0.756	477.023	1206.8		823
Eicosane	C20H42	112-95-8	2.945	859.398	1670.6	2000	902
Eicosane, 1-iodo-	C20H41I		0.094	767.975	1545.5		769
endo-Borneol	C10H18O	507-70-0	0.049	881.9	1702.6	1702 ± 15(230)	863
Ethane-1,1-diol dipropanoate	C8H14O4	26880-30-8	0.052	429.751	1160.4		817
Ethanol, 2,2'-oxybis-, dipropanoate	C10H18O5	6942-59-2	#DIV/0!	429.653	1160.3		830
Ethanol, 2-(2-butoxyethoxy)-	C8H18O3	112-34-5	0.111	942.022	1791.3	1796 ± 10(15)	898
Ethanol, 2-(2-ethoxyethoxy)-	C6H14O3	111-90-0	0.037	626.655	1370.5	1617 ± 15(12)	730
Ethanol, 2-methoxy-	C3H8O2	109-86-4	0.0556667	786.847	1570.2	1199 ± 3(9)	862
Ethanol, 2-phenoxy-	C8H10O2	122-99-6	0.0193333	1160.59	2148.1	2121 ± 20(12)	896
Ethanone, 1-(2,5-dimethylphenyl)-	C10H12O	2142-73-6	0.009	846.207	1651.9		755
Ethanone, 1-(2-furanyl)-	C6H6O2	1192-62-7	0.0001	741.158	1510.4	1499 ± 10(133)	835
Ethylbenzene	C8H10	100-41-4	0.33	414.176	1145.4	1129 ± 7(143)	786
Fenchol	C10H18O	1632-73-1	0.006	796.146	1582.4	1582 ± 9(41)	732
Formamide	CH3NO	75-12-7	0.0075	937.349	1784.4	1782 ± 10(2)	894
Formamide, N,N-dibutyl-	C9H19NO	761-65-9	0.029	931.427	1775.7	1757 ± 12(6)	845
Formamide, N,N-dimethyl-	C3H7NO	68-12-2	0.257	595.124	1334.3	1326 ± 20(18)	775
Formic acid, octyl ester	C9H18O2	112-32-3	0.5135	772.813	1551.8	1553 ± 5(4)	895
Furan, 2-ethyl-5-methyl-	C7H10O	1703-52-2	#DIV/0!	741.199	1510.5	1015 ± 3(14)	732
Furan, 2-pentyl-	C9H14O	3777-69-3	0.799	502.888	1234.1	1231 ± 9(167)	839
Furfural	C5H4O2	98-01-1	0.232667	709.109	1470.2	1462 ± 11(285)	877
Heneicosane	C21H44	629-94-7	1.094	806.241	1595.6	2100	898
Heptacosane	C27H56	593-49-7	0.359	859.271	1670.4	2700	854
Heptadecane	C17H36	629-78-7	2.20967	873.231	1690.2	1700	947
Heptadecane, 2,6,10,14-tetramethyl-	C21H44	18344-37-1	1.009	714.135	1476.4		918
Heptadecane, 2,6-dimethyl-	C19H40	54105-67-8	0.522	695.585	1453.5		856
Heptadecane, 2-methyl-	C18H38	1560-89-0	0.012	716.587	1479.5		805
Heptanal	C7H14O	111-71-7	0.49	458.88	1188.6	1184 ± 9(257)	851
Heptane, 2,2,3,3,5,6,6-heptamethyl-	C14H30	7225-67-4	0.028	633.566	1378.4		819
Heptane, 2,2,4,6,6-pentamethyl-	C12H26	13475-82-6	0.398	603.625	1344.1	949 ± 8(6)	727
Heptane, 2-bromo-	C7H15Br	27124	1.111	271.915	1007.2	1174 ± 6(4)	826
Heptane, 3,3,5-trimethyl-	C10H22	7154-80-5	0.101	323.69	1057.5	900 ± 0(1)	775
Heptanoic acid	C7H14O2	111-14-8	0.044	1042.21	1947.9	1950 ± 15(90)	860
Heptanoic acid, ethyl ester	C9H18O2	106-30-9	0.196	594.797	1333.9	1331 ± 8(55)	873
Hexadecanal	C16H32O	629-80-1	0.012	1091	2027.9	2124 ± 14(18)	747
Hexadecane	C16H34	544-76-3	18.8387	844.36	1649.3	1600	917
Hexadecanoic acid, ethyl ester	C18H36O2	628-97-7	0.137	1216.87	2250.2	2251 ± 9(77)	911
Hexanal	C6H12O	66-25-1	2.496	356.849	1089.8	1083 ± 8(553)	781
Hexanal, 3-methyl-	C7H14O	19269-28-4	0.026	323.097	1057	1116 ± 0(1)	748
Hexane, 2,4,4-trimethyl-	C9H20	16747-30-1	0.027	624.81	1368.4		776
Hexane, 2-iodo-	C6H13I	18589-27-0	0.045	793.687	1579.1	1186 ± 0(1)	799
Hexane, 2-nitro-	C6H13NO2	14255-44-8	1.878	503.559	1234.8		786
Hexane, 3,3,4,4-tetramethyl-	C10H22	5171-84-6	0.577	672.964	1425.5		760
Hexane, 3,3-dimethyl-	C8H18	563-16-6	0.714	680.133	1434.3		861
Hexanoic acid	C6H12O2	142-62-1	0.0986667	975.163	1842.2	1846 ± 12(326)	932
Hexanoic acid, 2-ethyl-	C8H16O2	149-57-5	0.017	1039.78	1944	1960 ± 9(27)	886
Hexanoic acid, ethyl ester	C8H16O2	123-66-0	2.7335	504.499	1235.8	1233 ± 9(275)	833
Hexanoic acid, propyl ester	C9H18O2	626-77-7	0.006	581.616	1318.8	1316 ± 9(22)	759
Homosalate	C16H22O3	118-56-9	0.0155	1331.24	2469.7		754
Isophorone	C9H14O	78-59-1	0.002	809.741	1600.2	1591 ± 16(31)	768
Isopropyl Alcohol	C3H8O	67-63-0	0.027	396.86	1128.6	927 ± 15(71)	815
Isopropylcyclobutane	C7H14	872-56-0	0.024	693.445	1450.8		815
Levomenthol	C10H20O	2216-51-5	0.286	836.522	1638.1	1633 ± 19(8)	910
Methyl salicylate	C8H8O3	119-36-8	0.035	939.045	1786.9	1765 ± 21(150)	791
Methyl vinyl ketone	C4H6O	78-94-4	0.061	567.849	1303.1	946 ± 4(23)	749
N,N,O-Triacetylhydroxylamine	C6H9NO4	17720-63-7	0.041	739.751	1508.6		928
n-Decanoic acid	C10H20O2	334-48-5	0.033	1225.83	2266.8	2276 ± 14(177)	727
Naphthalene, 1,6-dimethyl-	C12H12	575-43-9	0.008	1084.84	2017.5	2006 ± 0(3)	824
Naphthalene, 1-methyl-	C11H10	90-12-0	0.013	991.529	1867.5	1884 ± 11(24)	788
Naphthalene, 2,6-dimethyl-	C12H12	581-42-0	0.002	1061.4	1978.8	2038 ± 0(5)	785
Naphthalene, 2-ethenyl-	C12H10	827-54-3	0.003	1075.25	2001.2	1943 ± 0(1)	734
Nonadecane	C19H40	629-92-5	4.08467	830.023	1628.9	1900	916
Nonanal	C9H18O	124-19-6	7.13767	648.18	1395.2	1391 ± 8(461)	937
Nonane, 4-methyl-5-propyl-	C13H28	62185-55-1	0.015	326.151	1059.9		838
Nonanoic acid	C9H18O2	112-05-0	0.0535	1167.52	2160.5	2171 ± 17(145)	891
Nonanoic acid, 9-oxo-, ethyl ester	C11H20O3	3433-16-7	0.02	1130.85	2095.4	2160 ± 0(1)	844
Nonanoic acid, ethyl ester	C11H22O2	123-29-5	0.034	759.028	1533.8	1531 ± 7(45)	831
Octadecane	C18H38	593-45-3	0.003	752.553	1525.3	1800	713
Octanal	C8H16O	124-13-0	3.85	556.991	1291.3	1289 ± 9(377)	847
Octane, 2-bromo-	C8H17Br	557-35-7	0.38	503.241	1234.5		840
Octane, 2-methyl-	C9H20	3221-61-2	0.008	344.771	1078	864 ± 6(5)	753
Octane, 3,5-dimethyl-	C10H22	15869-93-9	1.759	423.946	1154.8		853
Octane, 3-ethyl-	C10H22	5881-17-4	0.151	322.575	1056.4		751
Octanoic acid	C8H16O2	124-07-2	0.0383333	1106.59	2054.3	2060 ± 15(265)	871
Octanoic acid, ethyl ester	C10H20O2	106-32-1	1.09	1100.13	2043.4	1435 ± 6(207)	826
Oxalic acid, butyl propyl ester	C9H16O4		0.024	337.02	1070.5		825
Oxalic acid, isobutyl hexyl ester	C12H22O4		0.225	639.392	1385.1		826
p-Cymen-7-ol	C10H14O	536-60-7	0.131	667.622	1418.8	2113 ± 0(45)	755
p-Xylene	C8H10	106-42-3	0.558	456.44	1186.3	1138 ± 9(150)	828
Pentadecane	C15H32	629-62-9	1.617	785.847	1568.9	1500	927
Pentadecane, 2,6,10-trimethyl-	C18H38	3892-00-0	0.097	703.167	1462.8		881
Pentadecane, 2-methyl-	C16H34	1560-93-6	0.053	767.976	1545.5		866
Pentanedioic acid, dimethyl ester	C7H12O4	1119-40-0	0.0666667	880.906	1701.1	1687 ± 3(5)	871
Pentanoic acid	C5H10O2	109-52-4	0.00666667	1042.22	1947.9	1733 ± 13(119)	861
Pentanoic acid, 2,2,4-trimethyl-3-hydroxy-, isobutyl ester	C12H24O3	244074-78-0	0.2885	1002.76	1884.9		878
Pentanoic acid, ethyl ester	C7H14O2	539-82-2	0.146	408.087	1139.5	1134 ± 7(66)	790
Phenol	C6H6O	108-95-2	0.0916667	1079.93	2009.2	2000 ± 15(167)	944
Phenol, 2-methyl-5-(1-methylethyl)-	C10H14O	499-75-2	0.1	667.628	1418.8	2236 ± 10(141)	732
Phenol, 4,6-di(1,1-dimethylethyl)-2-methyl-	C15H24O	616-55-7	0.014	1020.72	1913.2	1904 ± 0(2)	764
Phenylethyl Alcohol	C8H10O	60-12-8	0.112667	1021.76	1914.9	1906 ± 15(423)	896
Phthalic acid, 3,5-dimethylphenyl ethyl ester	C18H18O4		0.005	1276	2362.1		754
Propane, 1,2-dibromo-	C3H6Br2	78-75-1	0.046	656.423	1405		756
Propane, 1,2-dichloro-3-[2-chloro-1-(chloromethyl)ethoxy]-	C6H10Cl4O	59440-90-3	0.003	1243.87	2300		751
Propane, 1,2-dimethoxy-	C5H12O2	7778-85-0	0.0275	749.06	1520.8	940 ± 0(1)	787
Propanenitrile, 2,2'-azobis[2-methyl-	C8H12N4	78-67-1	0.0113333	842.988	1647.3		926
Propanoic acid, 2-hydroxy-, ethyl ester	C5H10O3	97-64-3	0.257	1055.25	1968.9	1347 ± 9(77)	884
Propanoic acid, 2-methyl-	C4H8O2	156564-41-9	0.023	783.849	1566.3	1570 ± 12(142)	894
Propanoic acid, 2-methyl-, 2-phenylethyl ester	C12H16O2	103-48-0	0.005	961.469	1821	1896 ± 16(8)	749
Propanoic acid, 2-oxo-	C3H4O3	127-17-3	0.034	261.476	996.4		796
Propylene Carbonate	C4H6O3	108-32-7	0.0156667	987.343	1861	1867 ± 1(2)	808
Pyrazine, 2,5-dimethyl-	C6H8N2	123-32-0	0.0953333	585.916	1323.8	1320 ± 11(130)	949
Pyrazine, 2,6-diethyl-	C8H12N2	13067-27-1	0.007	1098.39	2040.4	1444 ± 15(27)	800
Pyrazine, methyl-	C5H6N2	109-08-0	0.003	535.62	1268.7	1266 ± 10(129)	771
Pyrazine, trimethyl-	C7H10N2	14667-55-1	0.09	655.998	1404.4	1402 ± 8(114)	841
Pyridine	C5H5N	110-86-1	0.01	454.59	1184.5	1185 ± 10(119)	864
Pyridine, 2,4,6-trimethyl-	C8H11N	108-75-8	0.007	623.998	1367.4	1371 ± 9(21)	717
Pyridine, 2-chloro-6-(2-furanylmethoxy)-4-(trichloromethyl)-	C11H7Cl4NO2	70166-48-2	0.442	502.547	1233.8		816
Pyrrolidine-2-carboxamide, 1-ethyl-N-(o-tolyl)-	C14H20N2O		0.289	684.195	1439.4		766
Styrene	C8H8	100-42-5	0.051	529.04	1261.8	1261 ± 10(102)	939
Succinic anhydride	C4H4O3	108-30-5	0.339	353.917	1086.9		780
Tetradecane	C14H30	629-59-4	0.990667	652.741	1400.4	1400	924
Tetradecane, 4-methyl-	C15H32	25117-24-2	0.243	552.496	1286.6	1455 ± 0(1)	784
trans-β-Ionone	C13H20O	79-77-6	0.110667	1040.77	1945.6	1940 ± 17(197)	898
Triacetin	C9H14O6	102-76-1	0.007	1116.35	2070.8	2077 ± 26(3)	723
Tridecane	C13H28	629-50-5	2.03767	745.999	1516.8	1300	922
Tridecane, 2-methyl-	C14H30	1560-96-9	0.697333	953.238	1808.3		916
Tridecane, 3-methyl-	C14H30	6418-41-3	0.028	761.021	1536.4	1366 ± 1(2)	780
Tridecane, 4,8-dimethyl-	C15H32	55030-62-1	0.0455	636.419	1381.7	1488 ± 0(1)	903
Tridecane, 4-methyl-	C14H30	26730-12-1	0.328	608.643	1349.8		846
Tridecane, 5-methyl-	C14H30	25117-31-1	0.023	633.787	1378.7	1342 ± 0(1)	851
Tridecane, 6-methyl-	C14H30	13287-21-3	0.049	597.516	1337.1		830
Trimethylaluminum	C3H9Al	75-24-1	1.516	356.921	1089.9		788
Undecane	C11H24	1120-21-4	3.624	304.043	1038.4	1100	892
Undecane, 2,4-dimethyl-	C13H28	17312-80-0	0.114667	728.276	1493.9		891
Undecane, 2,6-dimethyl-	C13H28	17301-23-4	2.45933	603.59	1344	1046 ± 0(1)	921
Undecane, 2,7-dimethyl-	C13H28	17301-24-5	0.935	680.098	1434.3		777
Undecane, 2,8-dimethyl-	C13H28	17301-25-6	0.119	393.672	1125.5		778
Undecane, 2-methyl-	C12H26	7045-71-8	0.197	625.256	1368.9	1155 ± 0(1)	896
Undecane, 3,7-dimethyl-	C13H28	17301-29-0	0.0546667	793.721	1579.2		840
Undecane, 3,8-dimethyl-	C13H28	17301-30-3	0.074	840.251	1643.4		825
Undecane, 3-ethyl-	C13H28	17312-58-2	0.076	606.426	1347.3		826
Undecane, 4,7-dimethyl-	C13H28	17301-32-5	0.3265	737.628	1505.8		848
Undecane, 4,8-dimethyl-	C13H28	17301-33-6	2.7295	555.376	1289.6		918
α-Methylstyrene	C9H10	98-83-9	0.123667	596.246	1335.6	1328 ± 25(19)	934
α-Terpineol	C10H18O	98-55-5	0.037	877.932	1696.9	1697 ± 10(594)	866
(Z,Z)-3,6-Nonadienal	C9H14O	21944-83-2	0.041	969.125	1832.8		711
1,1'-Bicyclopropyl	C6H10	5685-46-1	0.162	787.934	1571.6		742
1,12-Dodecanediol	C12H26O2	5675-51-4	0.008	924.008	1764.7		729
1,7-Nonadien-4-ol, 4,8-dimethyl-	C11H20O	17920-92-2	0.206	984.222	1856.2		705
1-Phenylthio-1-acetoxy-3-tert-butyl-propan-2-one	C15H20O3S	65303-02-8	0.046	662.235	1412.2		730
1H-Indene, 2,3-dihydro-4,7-dimethyl-	C11H14	6682-71-9	0.001	817.65	1611.4		702
2,4-Difluorobenzoic acid, 2-formyl-4,6-dichlorophenyl ester	C14H6Cl2F2O3		0.029	500.273	1231.4		718
2-Propanone, 1-cyclopropyl-	C6H10O	4160-75-2	0.677	222.091	949.7		729
2-Propenoic acid, ethenyl ester	C5H6O2	2177-18-6	0.008	290.351	1025.1		713
2-Undecanethiol, 2-methyl-	C12H26S	10059-13-9	0.935	679.873	1434		738
3-Methyl-2-butenoic acid, allyl ester	C8H12O2	51552-26-2	0.414	619.781	1362.6		716
4-Hexen-2-one	C6H10O	25659-22-7	0.24	603.521	1344		704
4-Methoxy-3-buten-2-one	C5H8O2	4652-27-1	0.004	1030.59	1929.1		737
4-Methyl-4-vinylbutyrolactone	C7H10O2		0.025	866.118	1680.1		721
Benzene, 1,3-dichloro-2-methyl-	C7H6Cl2	118-69-4	0.0001	748.4	1519.9		731
Bicyclo[2.2.1]heptan-2-ol, 1,3,3-trimethyl-, acetate, (1S-exo)-	C12H20O2	76109-40-5	0.011	796.023	1582.2		729
Cyclobutane, 1,1,2,3,3-pentamethyl-	C9H18	57905-86-9	0.162	279.158	1014.2		726
Cyclohexane, 1,4-bis(methylene)-	C8H12	4982-20-1	0.09	718.571	1481.9		706
Cyclopentene, 3-methyl-1-(1-methylethyl)-	C9H16	51115-02-7	0.004	863.229	1676		739
Decane, 2,5-dimethyl-	C12H26	17312-50-4	0.024	662.531	1412.5		728
Dodecane, 5-methyl-	C13H28	17453-93-9	0.031	852.59	1660.9		722
Hexane, 3,4-bis(1,1-dimethylethyl)-2,2,5,5-tetramethyl-	C18H38	62850-21-9	0.022	815.921	1608.9		717
Isolan	C10H17N3O2	119-38-0	2.496	355.839	1088.8		727
Methoxyacetyl chloride	C3H5ClO2	38870-89-2	0.06	736.243	1504		713
n-Hexylmethylamine	C7H17N	35161-70-7	0.379	353.179	1086.2		722
Nickel tetracarbonyl	C4NiO4	13463-39-3	0.226	354.612	1087.6		724
Nonane, 2,2,4,4,6,8,8-heptamethyl-	C16H34	909554	0.058	785.971	1569.1		746
Nonane, 2,8-dimethyl-4-methylene-	C12H24	7323-15-1	0.003	891.841	1717.3		715
Octane, 2-iodo-	C8H17I	557-36-8	0.021	630.677	1375.1		743
Oxetane, 3,3-dimethyl-	C5H10O	6921-35-3	0.47	824.064	1620.5		722
Oxirane, tetramethyl-	C6H12O	5076-20-0	0.311	604.474	1345		718
Phthalic acid, 8-chlorooctyl dodecyl ester	C28H45ClO4		0.231	471.006	1200.4		730
TATP	C9H18O6	17088-37-8	0.004	808.048	1597.9		708
Undecane, 2,5-dimethyl-	C13H28	17301-22-3	0.092	815.758	1608.7		707
Undecane, 3,9-dimethyl-	C13H28	17301-31-4	0.055	730.785	1497		715
Undecane, 6,6-dimethyl-	C13H28	17312-76-4	3.555	503.996	1235.3		729
Undecane, 6-methyl-	C12H26	17302-33-9	0.005	796.827	1583.3		728
Vinyl lauryl ether	C14H28O	765-14-0	0.029	776.926	1557.2		741
δ-Valerolactam, diethylboryl-	C9H18BNO		0.048	657.487	1406.3		723

## Sheet: Zhejiang
Zhejiang
Name	Formula	CAS	Average Area (%)	Retention Times (s)	Retention Indices (RI)	Lib. RI	Similarity
(1S,4aR,7R)-1,4a-Dimethyl-7-(prop-1-en-2-yl)-1,2,3,4,4a,5,6,7-octahydronaphthalene	C15H24	52026-55-8	0.004	779.32	1560.4	1620 ± 0(1)	811
(6Z,9Z,12Z,15Z)-Methyl octadeca-6,9,12,15-tetraenoate	C19H30O2	73097-00-4	0.0185	1137	2106.1		849
(E)-9-Octadecenoic acid ethyl ester	C20H38O2	6114-18-7	0.313	1335.88	2478.8	2476 ± 0(1)	907
(Z,Z)-3,6-Nonadienal	C9H14O	21944-83-2	0.104	969.213	1833		779
1,1'-Biphenyl, 2,2',5,5'-tetramethyl-	C16H18	3075-84-1	1.40467	1246.3	2304.7		821
1,1'-Biphenyl, 2-methyl-	C13H12	643-58-3	0.011	1245.57	2303.3	1980 ± 20(2)	789
1,1'-Biphenyl, 4-methyl-	C13H12	644-08-6	0.00466667	1241.44	2295.6	2134 ± 17(3)	784
1,11-Dodecadiyne	C12H18	20521-44-2	0.015	1194.03	2208.1		795
1,13-Tetradecadiene	C14H26	21964-49-8	0.094	946.708	1798.2	1525 ± 0(1)	821
1,14-Tetradecanediol	C14H30O2	19812-64-7	0.001	1007.64	1892.4		789
1,15-Pentadecanediol	C15H32O2	14722-40-8	0.013	946.782	1798.3		790
1,2-Benzenedicarboxylic acid, butyl 2-ethylhexyl ester	C20H30O4	85-69-8	0.0125	1479.42	2727.3		932
1,2-Ethanediol, 1,2-diphenyl-, [R-(R*,R*)]-	C14H14O2	52340-78-0	0.002	1077.59	2005.2		879
1,3-Benzodioxole	C7H6O2	274-09-9	0.04	645.341	1391.9	1531 ± 1(2)	833
1,3-Cyclopentadiene, 1-methyl-	C6H8	96-39-9	0.013	655.191	1403.4	845 ± 0(1)	725
1,3-Propanediol, 2-dodecyl	C15H32O2	10395-09-2	0.201	887.785	1711.3		836
1,4-Benzenedicarboxaldehyde	C8H6O2	623-27-8	0.036	868.805	1683.9	2347 ± 0(1)	722
1,4-Dioxin, 2,3-dihydro-5,6-dimethyl-	C6H10O2	25465-18-3	0.333	695.855	1453.8		762
1,5-Hexadien-3-ol	C6H10O	924-41-4	0.5695	718.49	1481.8		768
1,6-Dimethylhepta-1,3,5-triene	C9H14		0.7305	726.684	1492		844
1,6-Dioxacyclododecane-7,12-dione	C10H16O4	777-95-7	0.019	1260.95	2333		795
1-Aminocyclopentanecarboxylic acid, n-butoxycarbonyl-, hexyl ester	C17H31NO4		0.359	510.652	1242.3		876
1-Cyclohexene-1-carboxaldehyde, 2,6,6-trimethyl-	C10H16O	432-25-7	0.348333	828.836	1627.2	1611 ± 16(60)	891
1-Decanol	C10H22O	112-30-1	0.203333	918.284	1756.3	1760 ± 9(70)	901
1-Docosene	C22H44	1599-67-3	0.546	901.446	1731.4		843
1-Dodecanol	C12H26O	112-53-8	0.022	1049.67	1959.9	1966 ± 10(84)	760
1-Heptadecene	C17H34	6765-39-5	0.014	892.175	1717.8	1746 ± 7(12)	799
1-Heptanol	C7H16O	111-70-6	0.399333	693.379	1450.7	1453 ± 8(127)	943
1-Hepten-3-ol	C7H14O	4938-52-7	1.246	689.354	1445.7	1351 ± 10(7)	833
1-Heptene	C7H14	592-76-7	0.396	694.95	1452.7	748 ± 1(16)	826
1-Hexanol, 2-ethyl-	C8H18O	104-76-7	0.290667	720.749	1484.6	1491 ± 5(154)	929
1-Hexen-3-ol	C6H12O	4798-44-1	1.045	518.406	1250.5	1248 ± 20(7)	830
1-Hexen-3-one	C6H10O	1629-60-3	0.286	370.002	1102.6	1096 ± 5(20)	757
1-Iodo-2-methylundecane	C12H25I	73105-67-6	1.06133	712.541	1474.4		881
1-Methoxy-2-propyl acetate	C6H12O3	108-65-6	0.485	495.334	1226.1	1233 ± 5(2)	881
1-Nonadecene	C19H38	18435-45-5	0.004	1016.99	1907.2	1943 ± 13(5)	819
1-Nonanol	C9H20O	143-08-8	0.413	847.446	1653.6	1660 ± 7(95)	932
1-Nonen-4-ol	C9H18O	35192-73-5	0.026	844.004	1648.8		770
1-Octanol	C8H18O	111-87-5	0.327	772.831	1551.9	1557 ± 8(338)	931
1-Octanol, 2-butyl-	C12H26O	735273	0.026	743.175	1513.1	1851 ± 3(2)	832
1-Octen-3-ol	C8H16O	3391-86-4	0.8	689.406	1445.8	1450 ± 7(311)	813
1-Pentadecene	C15H30	13360-61-7	0.026	755.845	1529.6	1544 ± 6(13)	784
1-Pentadecene, 2-methyl-	C16H32	29833-69-0	0.017	743.133	1513		807
1-Pentanol, 2,2,4-trimethyl-	C8H18O	123-44-4	0.017	633.23	1378	1326 ± 0(2)	708
1-Pentanol, 2-methyl-	C6H14O	105-30-6	0.015	743.22	1513.1	1293 ± 19(9)	746
1-Pentanol, 4-methyl-2-propyl-	C9H20O	54004-41-0	0.199	639.537	1385.2		832
1-Penten-3-ol	C5H10O	616-25-1	0.149	430.218	1160.9	1159 ± 10(144)	842
1-Penten-3-one	C5H8O	1629-58-9	0.0145	291.187	1025.9	1019 ± 6(65)	852
1-Tetradecene	C14H28	1120-36-1	0.017	747.27	1518.4	1443 ± 6(51)	792
1-Undecanol	C11H24O	112-42-5	0.048	1049.79	1960.1	1852 ± 18(26)	728
1-Undecyne	C11H20	2243-98-3	0.028	959.278	1817.6	1331 ± 2(11)	795
10-Undecyn-1-ol	C11H20O	2774-84-7	0.137	969.183	1832.9	2318 ± 0(1)	792
11,14,17-Eicosatrienoic acid, methyl ester	C21H36O2	55682-88-7	0.004	1403.31	2596.9		750
11,14-Eicosadienoic acid, methyl ester	C21H38O2	205671	0.007	1414.4	2615.9	2738 ± 13(2)	808
1H,2H,3H-Cyclopenta[a]naphthalen-5-ylmethane	C14H14	1624-22-2	0.001	1308.54	2425.3		790
1H-Inden-1-one, 2,3-dihydro-	C9H8O	83-33-0	0.009	1092.86	2031.1	1969 ± 5(2)	930
1H-Indene, 1-methylene-	C10H8	2471-84-3	0.088	916.917	1754.3	1763 ± 0(1)	900
1H-Pyrrole, 3-methyl-	C5H7N	616-43-3	0.038	776.259	1556.4	1568 ± 3(6)	728
1H-Pyrrole-2,5-dione, 3-ethyl-4-methyl-	C7H9NO2	20189-42-8	0.019	1230.55	2275.5	2244 ± 16(5)	888
2(3H)-Furanone, 5-butyldihydro-	C8H14O2	104-50-7	0.029	1099.07	2041.6	1910 ± 19(62)	845
2(3H)-Furanone, 5-ethyldihydro-	C6H10O2	695-06-7	0.004	889.688	1714.1	1694 ± 16(72)	801
2(3H)-Furanone, dihydro-5-pentyl-	C9H16O2	104-61-0	0.036	1099.14	2041.7	2024 ± 15(104)	770
2(3H)-Furanone, dihydro-5-propyl-	C7H12O2	105-21-5	0.01	958.165	1815.9	1787 ± 10(16)	815
2(4H)-Benzofuranone, 5,6,7,7a-tetrahydro-4,4,7a-trimethyl-	C11H16O2	15356-74-8	0.01	1282.15	2374	2327 ± 2(4)	867
2(4H)-Benzofuranone, 5,6,7,7a-tetrahydro-4,4,7a-trimethyl-, (R)-	C11H16O2	17092-92-1	0.037	1282.17	2374	2331 ± 24(16)	896
2,2,4-Trimethyl-3-pentanone	C8H16O	5857-36-3	1.271	575.154	1311.4		781
2,3,6-Trifluorobenzyl alcohol,2-methylpropyl ether	C11H13F3O		0.005	971.413	1836.4		760
2,3-Butanediol, [S-(R*,R*)]-	C4H10O2	19132-06-0	0.008	759.539	1534.5	1565 ± 18(4)	863
2,3-Octanedione	C8H14O2	585-25-1	0.026	854.674	1663.9	1335 ± 10(9)	726
2,3-Pentanedione	C5H8O2	600-14-6	0.059	334.495	1068	1058 ± 9(143)	947
2,4(3H,5H)-Furandione	C4H4O3	4971-56-6	0.0001	961.874	1821.6		766
2,4,6,8-Tetramethyl-1-undecene	C15H30	59920-26-2	0.047	852.542	1660.9	1285 ± 0(1)	825
2,4-Heptadienal, (E,E)-	C7H10O	881395	0.186333	709.208	1470.3	1495 ± 11(122)	777
2,4-Octadienal, (E,E)-	C8H12O	30361-28-5	0.129333	805.796	1595	1603 ± 13(20)	915
2,5-Furandicarboxaldehyde	C6H4O3	823-82-5	0.059	785.53	1568.5	1991 ± 8(7)	768
2,5-Hexanedione	C6H10O2	110-13-4	0.2865	740.012	1508.9	1500 ± 4(6)	828
2,6,6-Trimethyl-2-cyclohexene-1,4-dione	C9H12O2	1125-21-9	0.121667	880.363	1700.3	1676 ± 13(25)	875
2,6-Nonadien-1-ol	C9H16O	7786-44-9	0.0355	930.295	1774		796
2,6-Nonadienal, (E,Z)-	C9H14O	557-48-2	0.177667	801.749	1589.7	1584 ± 9(161)	834
2-Acetyl-2-methyltetrahydrofuran	C7H12O2	32318-87-9	0.011	471.708	1201.2		767
2-Butanone, 3,3-dimethyl-	C6H12O	75-97-8	0.013	337.992	1071.4	976 ± 6(10)	756
2-Cyclohexen-1-one, 3-methyl-	C7H10O	1193-18-6	0.035	995.067	1873	1583 ± 6(7)	716
2-Cyclohexene-1-carboxaldehyde, 2,6,6-trimethyl-	C10H16O	432-24-6	0.023	687.308	1443.2	1425 ± 5(2)	711
2-Cyclopenten-1-one	C5H6O	930-30-3	0.038	995.094	1873	1345 ± 10(23)	751
2-Decen-1-ol	C10H20O	22104-80-9	0.876667	888.059	1711.7	1806 ± 6(3)	837
2-Ethylbutyric acid, 3-phenylpropyl ester	C15H22O2		0.001	976.889	1844.9		755
2-Heptanone, 5-methyl-	C8H16O	18217-12-4	0.321	825.797	1622.9	1256 ± 3(3)	702
2-Heptanone, 6-methyl-	C8H16O	928-68-7	1.536	813.159	1605	1237 ± 10(10)	764
2-Heptenal, (E)-	C7H12O	18829-55-5	0.319333	590.15	1328.6	1323 ± 11(95)	914
2-Hexen-1-ol, (E)-	C6H12O	928-95-0	0.089	661.989	1411.9	1405 ± 10(150)	760
2-Hexen-1-ol, (Z)-	C6H12O	928-94-9	0.074	662.078	1412	1416 ± 7(41)	783
2-Hexenal, (E)-	C6H10O	6728-26-3	1.73133	491.898	1222.5	1216 ± 8(274)	933
2-Hydroxy-3-pentanone	C5H10O2	5704-20-1	0.088	618.23	1360.8	1366 ± 11(11)	818
2-Methoxy-1,3-dioxolane	C4H8O3	19693-75-5	0.069	682.518	1437.3		809
2-Nonenal, (E)-	C9H16O	18829-56-6	0.2025	763.236	1539.3	1534 ± 10(215)	872
2-Octen-1-ol, (E)-	C8H16O	18409-17-1	0.204	816.462	1609.7	1614 ± 7(34)	845
2-Octen-1-ol, (Z)-	C8H16O	26001-58-1	0.083	816.495	1609.7	1550 ± 3(2)	874
2-Pentadecanone, 6,10,14-trimethyl-	C18H36O	502-69-2	0.022	1146.22	2122.5	2131 ± 0(9)	880
2-Pentanone, 4-hydroxy-4-methyl-	C6H12O2	123-42-2	0.002	807.923	1597.8	1358 ± 14(34)	764
2-Penten-1-ol, (E)-	C5H10O	1576-96-1	0.197333	581.085	1318.2	1312 ± 8(44)	922
2-Pentenal, (E)-	C5H8O	1576-87-0	0.458	402.753	1134.3	1127 ± 6(63)	842
2-Propanamine	C3H9N	75-31-0	0.0001	258.342	992.7	740 ± 3(5)	877
2-Propanol, 1-(2-methoxy-1-methylethoxy)-	C7H16O3	20324-32-7	1.158	717.837	1481	1478 ± 0(1)	746
2-Propanol, 1-(2-methoxypropoxy)-	C7H16O3	13429-07-7	0.001	749.076	1520.8	1532 ± 9(3)	772
2-Propanol, 1-hydrazino-	C3H10N2O	18501-20-7	0.297	394.602	1126.4		812
2-Propanol, 1-methoxy-	C4H10O2	107-98-2	0.686667	398.288	1130	1133 ± 12(6)	922
2-Propen-1-ol	C3H6O	107-18-6	0.015	429.486	1160.2	1123 ± 13(32)	721
2-Propyn-1-ol, propionate	C6H8O2	1932-92-9	0.017	547.472	1281.3	1305 ± 0(3)	848
3,4-Dimethylbenzyl alcohol	C9H12O	1850598	0.022	1142.15	2115.3		772
3,4-Dimethylcyclohexanol	C8H16O	5715-23-1	0.7605	813.296	1605.2		807
3,5-Octadien-2-one, (E,E)-	C8H12O	30086-02-3	1.05867	790.191	1574.6	1570 ± 7(38)	926
3,6-Nonadien-1-ol, (E,Z)-	C9H16O	56805-23-3	0.0156667	912.312	1747.5	1747 ± 16(4)	810
3-Bromooctane	C8H17Br	999-64-4	0.311	639.713	1385.4		865
3-Buten-2-one, 4-(2,2,6-trimethyl-7-oxabicyclo[4.1.0]hept-1-yl)-	C13H20O2	23267-57-4	0.0623333	1074.57	2000.1	1962 ± 22(14)	872
3-Cyclohexene-1-carboxaldehyde	C7H10O	100-50-5	0.0676667	702.765	1462.3	1490 ± 0(1)	838
3-Cyclopentylpropionic acid, 4-biphenyl ester	C20H22O2		0.487	467.9	1197.4		784
3-Octadecene, (E)-	C18H36	7206-19-1	0.312	576.318	1312.8	1820 ± 0(2)	847
3-Oxatricyclo[3.2.1.0(2,4)]octane, (1α,2β,4β,5α)-	C7H10O	3146-39-2	0.182	642.213	1388.3		808
3-Pentanol, 2,4-dimethyl-	C7H16O	600-36-2	0.168	594.877	1334	1172 ± 15(4)	713
3-Penten-1-yne, 3-methyl-	C6H8	1574-33-0	0.115	713.365	1475.5		789
4,4'-Dimethylbiphenyl	C14H14	613-33-2	0.0001	1315.22	2438.4	2236 ± 15(3)	803
4,6-di-tert-Butylresorcinol	C14H22O2	1269006	0.299	1617.88	2964.5		815
4,9:5,8-Dimethano-1H-benz[f]indene, 3a,4,4a,5,8,8a,9,9a-octahydro-	C15H18	7158-25-0	0.0363333	1036.29	1938.3		907
4-Bromoheptane	C7H15Br	998-93-6	0.068	618.712	1361.4	1142 ± 4(3)	768
4-Ethylbiphenyl	C14H14	5707-44-8	0.006	1109.45	2059.1	2244 ± 24(2)	803
4-Heptenal, (Z)-	C7H12O	6728-31-0	0.362	513.954	1245.8	1240 ± 9(82)	733
4-Methoxybenzyl alcohol, neopentyl ether	C13H20O2		0.055	645.209	1391.7		793
4-Oxohex-2-enal	C6H8O2	20697-55-6	0.1325	927.961	1770.6		843
4-Penten-1-ol, 2-methylene-	C6H10O	30457-84-2	0.253	926.793	1768.8		814
4-Penten-2-one, 4-methyl-	C6H10O	673542	0.492	726.545	1491.8	1110 ± 0(1)	718
4-Pentenal, 2-ethyl-	C7H12O	5204-80-8	0.121	403.394	1134.9		774
4-tert-Butylcyclohexyl acetate	C12H22O2	32210-23-4	0.0445	868.228	1683.1		859
4-Tridecene, (Z)-	C13H26	41446-54-2	0.017	755.528	1529.2	1334 ± 8(35)	821
4-Vinylcyclohexene diepoxide (isomer 2)	C8H12O2		0.232	865.87	1679.8		834
5,9-Undecadien-2-one, 6,10-dimethyl-, (E)-	C13H22O	3796-70-1	0.210333	984.27	1856.3	1859 ± 9(137)	786
5-(Hydroxymethyl)dihydrofuran-2(3H)-one	C5H8O3	10374-51-3	0.008	889.585	1713.9		891
5-Ethyldecane	C12H26	17302-36-2	0.158333	643.311	1389.6		877
5-Hepten-2-one, 6-methyl-	C8H14O	110-93-0	0.1	600.06	1340	1338 ± 9(226)	845
5-Methyl-1-hexyn-3-ol	C7H12O	61996-79-0	1.362	718.432	1481.7		764
5-Methyl-4-hexene-1-yl acetate	C9H16O2		0.008	164.469	881.4		803
5-Oxotetrahydrofuran-2-carboxylic acid, ethyl ester	C7H10O4	1126-51-8	0.003	889.633	1714	2241 ± 0(1)	883
6-Dodecyne	C12H22	6975-99-1	0.033	930.008	1773.6	1381 ± 2(11)	742
6-tert-Butyl-2,4-dimethylphenol	C12H18O	1879-09-0	0.0205	1163.94	2154.1		817
6-Tridecene	C13H26	24949-38-0	0.017	747.213	1518.4		802
6-Undecanol	C11H24O	23708-56-7	0.038	843.836	1648.5	1640 ± 0(3)	727
7,8-Dioxabicyclo[4.2.2]dec-9-ene	C8H12O2	52148-56-8	0.026	1054.36	1967.5		759
7-Hexadecene, (Z)-	C16H32	35507-09-6	1.247	576.088	1312.5	1603 ± 0(2)	800
7-Oxabicyclo[4.1.0]heptan-2-one, 6-methyl-3-(1-methylethyl)-	C10H16O2	5286-38-4	0.1	767.32	1544.7	1711 ± 11(2)	718
7-Tetradecene, (Z)-	C14H28	41446-60-0	0.052	755.68	1529.4	1420 ± 8(42)	751
8-Heptadecene	C17H34	248097	12.1827	901.371	1731.3		941
9(E),11(E)-Conjugated linoleic acid, ethyl ester	C20H36O2		0.01	1417.84	2621.8		866
9,12-Octadecadienoic acid, ethyl ester	C20H36O2	2089036	0.214	1362.68	2527.3	2527 ± 12(3)	904
9H-Fluorene, 2-methyl-	C14H12	1430-97-3	0.001	1354.78	2513.8		752
9H-Fluorene, 9-methylene-	C14H10	4425-82-5	0.0055	1519.17	2795.4		883
Acetic acid	C2H4O2	64-19-7	0.2765	696.339	1454.4	1449 ± 13(380)	884
Acetic acid, hydroxy-	C2H4O3	79-14-1	0.443	396.482	1128.2		819
Acetoin	C4H8O2	513-86-0	0.275	553.169	1287.3	1284 ± 12(241)	879
Acetophenone	C8H8O	98-86-2	0.079	852.068	1660.2	1647 ± 13(126)	885
Acetyl valeryl	C7H12O2	96-04-8	0.007	273.096	1008.3	1152 ± 2(5)	722
Anthracene	C14H10	120-12-7	0.006	1519.07	2795.3	2740 ± 6(5)	910
Benzaldehyde	C7H6O	100-52-7	0.282333	757.689	1532.1	1520 ± 14(471)	925
Benzaldehyde, 2,4-dimethyl-	C9H10O	15764-16-6	0.316333	965.38	1827	1726 ± 16(2)	920
Benzaldehyde, 2,5-dimethyl-	C9H10O	5779-94-2	0.002	948.269	1800.6	1683 ± 3(3)	731
Benzaldehyde, 3-methyl-	C8H8O	620-23-5	0.005	833.374	1633.7	1626 ± 2(11)	709
Benzaldehyde, 4-[(4-fluorophenyl)methoxy]-	C14H11FO2		0.008	807.33	1597		826
Benzene	C6H6	71-43-2	0.173	228.345	957.1	957 ± 17(131)	860
Benzene, (1-methylethyl)-	C9H12	98-82-8	0.012	550.82	1284.8	1178 ± 13(44)	717
Benzene, 1,1'-(1,3-propanediyl)bis-	C15H16	1081-75-0	0.003	1225.74	2266.6	2223 ± 0(1)	730
Benzene, 1,1'-(1-methyl-1,3-propanediyl)bis-	C16H18	1520-44-1	0.009	1220.67	2257.2		769
Benzene, 1,1'-[oxybis(methylene)]bis-	C14H14O	103-50-4	0.0015	1292.14	2393.3	2356 ± 33(3)	891
Benzene, 1,1'-ethylidenebis-	C14H14	612-00-0	0.001	1109.63	2059.4	2095 ± 21(2)	755
Benzene, 1,2,3,4-tetramethyl-	C10H14	488-23-3	0.08	685.067	1440.4	1462 ± 20(14)	752
Benzene, 1,2,3,5-tetramethyl-	C10H14	527-53-7	0.448	685.101	1440.5	1422 ± 23(16)	707
Benzene, 1,2,3-trimethyl-	C9H12	526-73-8	0.07	601.099	1341.2	1340 ± 15(38)	843
Benzene, 1,2-diethyl-3,4,5,6-tetramethyl-	C14H22	33884-69-4	0.219	872.663	1689.4		778
Benzene, 1,3-bis(1,1-dimethylethyl)-	C14H22	1014-60-4	0.028	674.672	1427.6	1427 ± 7(7)	807
Benzene, 1,3-dimethyl-	C8H10	108-38-3	0.147	456.748	1186.6	1143 ± 10(154)	732
Benzene, 1,4-bis(1,1-dimethylethyl)-	C14H22	1012-72-2	0.176	872.701	1689.5	1515 ± 20(9)	703
Benzene, 1-(1,1-dimethylethyl)-2-methoxy-4-methyl-	C12H18O	88-40-4	0.041	1163.83	2153.9		758
Benzene, 1-ethenyl-3-methyl-	C9H10	100-80-1	0.335	620.594	1363.5	1386 ± 6(6)	749
Benzene, 1-ethynyl-4-methyl-	C9H8	766-97-2	0.01	1062.93	1981.3	1454 ± 0(1)	805
Benzene, 1-methoxy-4-methyl-	C8H10O	104-93-8	0.184	558.184	1292.6	1434 ± 12(11)	746
Benzene, 1-methyl-2-nitro-	C7H7NO2	88-72-2	0.004	845.981	1651.6	1881 ± 4(2)	731
Benzene, 1-propenyl-	C9H10	637-50-3	0.08	596.312	1335.7		821
Benzene, 2-ethyl-1,3-dimethyl-	C10H14	354381	0.003	627.112	1371	1359 ± 11(8)	730
Benzene, 2-propenyl-	C9H10	300-57-2	0.339	620.715	1363.7	1263 ± 23(5)	716
Benzene, pentamethyl-	C11H16	700-12-9	0.01	846.213	1651.9	1656 ± 11(2)	714
Benzeneacetaldehyde	C8H8O	122-78-1	0.0045	845.961	1651.5	1640 ± 13(253)	833
Benzeneacetic acid, ethyl ester	C10H12O2	101-97-3	0.0405	941.36	1790.3	1783 ± 10(50)	876
Benzenemethanol, 2-methyl-	C8H10O	89-95-2	0.00833333	1070.86	1994.1	1974 ± 23(2)	817
Benzenemethanol, 3,5-dimethyl-	C9H12O	27129-87-9	0.0593333	1142.26	2115.4		840
Benzenemethanol, 4-methyl-	C8H10O	589-18-4	0.00566667	1058.45	1974.1	1960 ± 7(5)	786
Benzenemethanol, α,α-dimethyl-	C9H12O	617-94-7	0.131	920.834	1760.1	1773 ± 5(6)	853
Benzenemethanol, α-methyl-	C8H10O	98-85-1	0.016	957.205	1814.4	1801 ± 19(37)	835
Benzenemethanol, α-methyl-, (R)-	C8H10O	1517-69-7	0.028	957.191	1814.4		842
Benzothiazole	C7H5NS	95-16-9	0.004	1056.05	1970.2	1958 ± 12(53)	882
Benzyl alcohol	C7H8O	100-51-6	0.0923333	999.346	1879.6	1870 ± 14(323)	907
Bicyclo[2.2.0]hexane-1-carboxaldehyde	C7H10O	201793-40-0	0.064	641.94	1388		833
Bicyclo[4.1.0]heptane,-3-cyclopropyl,-7-hydroxymethyl, (cis)	C11H18O		0.116	969.276	1833.1		773
Bicyclo[4.2.0]octa-1,3,5-triene	C8H8	694-87-1	0.0505	529.169	1261.9	1269 ± 3(5)	945
Butanal	C4H8O	123-72-8	0.005	182.91	903.3	877 ± 13(68)	802
Butane, 2,2-dimethyl-	C6H14	75-83-2	0.303	603.687	1344.1	500 ± 0(1)	816
Butanenitrile	C4H7N	109-74-0	0.023	843.437	1647.9	1095 ± 5(2)	717
Butanoic acid, 3-methyl-	C5H10O2	503-74-2	0.013	857.079	1667.3	1666 ± 11(258)	896
Butyl lactate	C7H14O3	138-22-7	0.017	759.545	1534.5	1514 ± 6(2)	732
Butyrolactone	C4H6O2	96-48-0	0.002	838.365	1640.8	1632 ± 15(109)	882
Cedrol	C15H26O	77-53-2	0.033	1149.7	2128.7	2116 ± 15(30)	716
Cyclobutane, 1,3-butadienyl-, (Z)-	C8H12	80344-45-2	0.062	713.353	1475.5		776
Cyclobutane-1,1-dicarboxamide, N,N'-di-benzoyloxy-	C20H18N2O6		0.00466667	1316.39	2440.7		870
Cyclobutanemethanol	C5H10O	4415-82-1	0.569	430.262	1160.9		829
Cyclobutene, 2-propenylidene-	C7H8	52097-85-5	0.036	1021.73	1914.9		848
Cyclododecene, (Z)-	C12H22	1129-89-1	0.183	920.407	1759.4	1533 ± 18(3)	784
Cyclohexanemethanol	C7H14O	100-49-2	0.03	946.727	1798.3		758
Cyclohexanol, 1-methyl-4-(1-methylethyl)-	C10H20O	21129-27-1	0.0205	836.458	1638.1	1636 ± 15(2)	797
Cyclohexanol, 2,4-dimethyl-	C8H16O	69542-91-2	0.167	942.429	1791.9		766
Cyclohexanol, 4-(1,1-dimethylethyl)-, cis-	C10H20O	937-05-3	0.088	868.088	1682.9		783
D-Alanine, N-(4-butylbenzoyl)-, pentyl ester	C19H29NO3		0.013	811.744	1603		783
Decane, 2,3,7-trimethyl-	C13H28	62238-13-5	0.017	633.701	1378.6		766
Decane, 2,4,6-trimethyl-	C13H28	62108-27-4	1.831	840.632	1644		900
Decane, 2,4-dimethyl-	C12H26	2801-84-5	0.524	695.246	1453		764
Decane, 2,5,9-trimethyl-	C13H28	62108-22-9	0.1915	662.365	1412.3		861
Decane, 2,6,8-trimethyl-	C13H28	62108-26-3	0.209	709.767	1471		876
Decane, 2,9-dimethyl-	C12H26	1002-17-1	0.226	767.839	1545.3		853
Decane, 3,7-dimethyl-	C12H26	17312-54-8	0.116	806.164	1595.5		811
Decane, 4-methyl-	C11H24	2847-72-5	0.059	325.598	1059.4	1030 ± 25(2)	851
Decanoic acid, ethyl ester	C12H24O2	110-38-3	0.066	1131.21	2096	1638 ± 9(131)	809
Di(1,2,5-oxadiazolo)[3,4-b:3,4-E]pyrazine, 4,8-diacetyl-	C8H6N6O4	186205-18-5	0.02	234.097	963.9		835
Diacetyl sulphide	C4H6O2S	3232-39-1	0.026	397.115	1128.8		913
Diallyl carbonate	C7H10O3	15022-08-9	0.002	202.54	926.5		827
Dicyclopropyl carbinol	C7H12O	14300-33-5	0.103	402.699	1134.2		778
Diethylmalonic acid, pentyl 3-phenylpropyl ester	C21H32O4		0.0001	1032.76	1932.7		831
Dimethyl ether	C2H6O	115-10-6	1.819	476.381	1206.1	481 ± 3(3)	819
Dimethyl sulfone	C2H6O2S	67-71-0	0.002	1019.46	1911.2	1903 ± 9(14)	845
Dimethyl Sulfoxide	C2H6OS	67-68-5	0.289	790.515	1575	1573 ± 11(27)	719
Docosapentaenoic Acid methyl ester	C23H36O2	108698-02-8	0.03	1137.02	2106.1		841
Dodecane, 1-iodo-	C12H25I	4292-19-7	0.001	1005.54	1889.2	1926 ± 4(3)	820
Dodecane, 2,6,10-trimethyl-	C15H32	3891-98-3	0.019	633.636	1378.5	1354 ± 6(5)	735
Dodecane, 2,7,10-trimethyl-	C15H32	74645-98-0	0.0313333	781.27	1562.9		815
Dodecane, 4,6-dimethyl-	C14H30	61141-72-8	1.61	546.596	1280.3		937
Dodecane, 4-methyl-	C13H28	6117-97-1	0.541	518.421	1250.6		758
Eicosane	C20H42	112-95-8	0.582	719.045	1482.5	2000	836
Ethane, nitro-	C2H5NO2	79-24-3	0.02	220.441	947.7	1186 ± 7(10)	975
Ethanediamide, n-dodecyl-N'-(2-thiazolyl)-	C17H29N3O2S	296245-21-1	0.134	472.183	1201.7		779
Ethanedicarboxamide, N-(3,5-dimethylphenyl)-N'-[2-(1-piperazinyl)ethyl]-	C16H24N4O2	346596-53-0	#DIV/0!	808.444	1598.5		774
Ethanol, 2-(2-butoxyethoxy)-	C8H18O3	112-34-5	0.250667	942.12	1791.5	1796 ± 10(15)	932
Ethanol, 2-methoxy-	C3H8O2	109-86-4	0.0236667	786.784	1570.1	1199 ± 3(9)	885
Ethanol, 2-phenoxy-	C8H10O2	122-99-6	0.00733333	1160.63	2148.2	2121 ± 20(12)	843
Ethanone, 1-(2-furanyl)-	C6H6O2	1192-62-7	0.0001	741.131	1510.4	1499 ± 10(133)	767
Ether, hexyl pentyl	C11H24O	32357-83-8	0.025	699.259	1458		757
Ethyl 9-hexadecenoate	C18H34O2	54546-22-4	0.103	1232.27	2278.6	2281 ± 12(14)	903
Fluorene	C13H10	86-73-7	0.0025	1277.24	2364.5	2334 ± 5(8)	839
Formamide	CH3NO	75-12-7	0.013	937.27	1784.3	1782 ± 10(2)	874
Formamide, N,N-dibutyl-	C9H19NO	761-65-9	0.009	931.467	1775.7	1757 ± 12(6)	722
Formamide, N,N-dimethyl-	C3H7NO	68-12-2	0.319	594.683	1333.8	1326 ± 20(18)	881
Formamide, N-formyl-N-methyl-	C3H5NO2	18197-25-6	0.006	113.179	820.6		801
Formic acid, octyl ester	C9H18O2	112-32-3	0.19	772.894	1551.9	1553 ± 5(4)	862
Fumaric acid, di(3-phenylpropyl) ester	C22H24O4		0.0001	1032.81	1932.7		764
Furan, 2-butyltetrahydro-	C8H16O	1004-29-1	0.167	322.698	1056.6		768
Furan, 2-ethyl-	C6H8O	3208-16-0	0.082	567.17	1302.3	950 ± 5(53)	705
Furan, 2-hexyl-	C10H16O	3777-70-6	0.00333333	593.313	1332.2	1321 ± 7(10)	773
Furan, 2-pentyl-	C9H14O	3777-69-3	0.423	502.801	1234	1231 ± 9(167)	793
Heneicosane	C21H44	629-94-7	0.263	705.254	1465.4	2100	893
Heptacosane	C27H56	593-49-7	0.077	859.52	1670.8	2700	852
Heptadecane	C17H36	629-78-7	3.21833	873.715	1690.9	1700	948
Heptadecane, 2,6,10,14-tetramethyl-	C21H44	18344-37-1	0.829333	714.075	1476.3		897
Heptadecane, 2,6,10,15-tetramethyl-	C21H44	54833-48-6	0.8	688.9	1445.2	1660 ± 0(1)	836
Heptadecane, 2,6-dimethyl-	C19H40	54105-67-8	0.375	695.351	1453.2		839
Heptadecane, 2-methyl-	C18H38	1560-89-0	0.818	767.803	1545.3		849
Heptadecanoic acid, ethyl ester	C19H38O2	14010-23-2	0.01	1271.57	2353.6	2349 ± 8(13)	806
Heptanal	C7H14O	111-71-7	1.613	458.958	1188.7	1184 ± 9(257)	923
Heptane, 2,4,6-trimethyl-	C10H22	2613-61-8	0.064	683.104	1438	888 ± 0(1)	820
Heptane, 2,4-dimethyl-	C9H20	2213-23-2	0.131	584.325	1321.9	797 ± 0(1)	867
Heptane, 3,3,5-trimethyl-	C10H22	7154-80-5	1.11	503.602	1234.9	900 ± 0(1)	835
Hexadecane	C16H34	544-76-3	12.8113	844.405	1649.3	1600	923
Hexadecanoic acid, ethyl ester	C18H36O2	628-97-7	1.41467	1217.8	2251.9	2251 ± 9(77)	918
Hexadecanoic acid, propyl ester	C19H38O2	2239-78-3	0.186	1262.64	2336.3	2342 ± 7(2)	917
Hexanal	C6H12O	66-25-1	2.173	355.044	1088	1083 ± 8(553)	922
Hexane, 2,2,5,5-tetramethyl-	C10H22	1071-81-4	0.01	761.243	1536.7		760
Hexane, 3,4-bis(1,1-dimethylethyl)-2,2,5,5-tetramethyl-	C18H38	62850-21-9	0.074	662.386	1412.4		771
Hexane, 3-ethyl-2,5-dimethyl-	C10H22	52897-04-8	0.002	796.956	1583.4		796
Hexanoic acid	C6H12O2	142-62-1	0.0286667	975.177	1842.2	1846 ± 12(326)	824
Hexanoic acid, 2-ethyl-	C8H16O2	149-57-5	0.014	1039.8	1944	1960 ± 9(27)	732
Hexanoic acid, anhydride	C12H22O3	2051-49-2	0.007	588.328	1326.5		782
Hexanoic acid, ethyl ester	C8H16O2	123-66-0	1.11	504.434	1235.8	1233 ± 9(275)	829
Hydroperoxide, hexyl	C6H14O2	4312-76-9	1.165	608.632	1349.8		838
Indene	C9H8	95-13-6	0.0235	1062.98	1981.4	1469 ± 7(12)	868
Isophorone	C9H14O	78-59-1	0.000333333	657.602	1406.4	1591 ± 16(31)	778
Isopropyl Alcohol	C3H8O	67-63-0	0.013	218.941	946	927 ± 15(71)	718
l-Alanine, n-propargyloxycarbonyl-, ethyl ester	C9H13NO4		0.083	651.188	1398.6		862
L-Lactic acid	C3H6O3	79-33-4	0.268	553.217	1287.3	2159 ± 0(1)	833
Levomenthol	C10H20O	2216-51-5	0.26	836.554	1638.2	1633 ± 19(8)	912
Linoleic acid ethyl ester	C20H36O2	544-35-4	0.026	1461.32	2696.3	2521 ± 11(23)	869
Methional	C4H8OS	3268-49-3	0.0001	701.421	1460.7	1454 ± 9(212)	799
Methyl salicylate	C8H8O3	119-36-8	0.028	939.049	1786.9	1765 ± 21(150)	734
N,N'-Bis(2-methyl-2-nitrosopentan-4-one)	C12H22N2O4	94514-30-4	0.014	739.995	1508.9		752
N,N,O-Triacetylhydroxylamine	C6H9NO4	17720-63-7	0.019	471.414	1200.9		928
N-(2-Methoxypropionyl)-4,N-dimethyl-benzenesulfonamide	C12H17NO4S		0.001	749.003	1520.7		792
n-Caproic acid vinyl ester	C8H14O2	3050-69-9	0.001	854.593	1663.8		765
N-Methyl-L-proline, pentyl ester	C11H21NO2		0.0001	472.513	1202		791
n-Nonadecanol-1	C19H40O	1454-84-8	0.26	767.711	1545.2	2649 ± 8(4)	796
Naphthalene, 1,2-dimethyl-	C12H12	573-98-8	0.006	1107.45	2055.7	2072 ± 0(3)	828
Naphthalene, 1,3-dimethyl-	C12H12	575-41-7	0.0001	1104.86	2051.4	2045 ± 0(1)	715
Naphthalene, 1,6,7-trimethyl-	C13H14	2245-38-7	0.0153333	1183.19	2188.5	2182 ± 0(3)	874
Naphthalene, 1,6-dimethyl-	C12H12	575-43-9	0.0001	1104.89	2051.4	2006 ± 0(3)	792
Naphthalene, 1,7-dimethyl-	C12H12	575-37-1	0.0205	1084.86	2017.5	2000 ± 0(3)	912
Naphthalene, 1-ethyl-	C12H12	1127-76-0	0.0001	1057.04	1971.8	1943 ± 0(2)	851
Naphthalene, 1-methyl-	C11H10	90-12-0	0.0823333	1014.8	1903.7	1884 ± 11(24)	905
Naphthalene, 2,3,6-trimethyl-	C13H14	829-26-5	0.005	1145.59	2121.4		844
Naphthalene, 2,3-dimethyl-	C12H12	581-40-8	0.006	1107.34	2055.6	2008 ± 0(3)	808
Naphthalene, 2,6-dimethyl-	C12H12	581-42-0	0.016	1124.45	2084.5	2038 ± 0(5)	867
Naphthalene, 2,7-dimethyl-	C12H12	582-16-1	0.013	1061.51	1979	1970 ± 0(1)	809
Naphthalene, 2-(1-methylethyl)-	C13H14	2027-17-0	0.00105	1212.99	2243.1		764
Naphthalene, 2-ethyl-	C12H12	939-27-5	0.0001	1057.05	1971.8	1960 ± 5(5)	720
Nitrous oxide	N2O	10024-97-2	0.022	107.619	814.1		971
Nona-3,5-dien-2-one	C9H14O	80387-31-1	0.181	861.666	1673.8		901
Nonadecane	C19H40	629-92-5	3.85167	705.516	1465.7	1900	914
Nonanal	C9H18O	124-19-6	1.718	648.187	1395.2	1391 ± 8(461)	938
Nonanoic acid	C9H18O2	112-05-0	0.028	1167.66	2160.8	2171 ± 17(145)	778
Nonanoic acid, 9-oxo-, ethyl ester	C11H20O3	3433-16-7	0.068	1130.77	2095.2	2160 ± 0(1)	848
Nonanoic acid, ethyl ester	C11H22O2	123-29-5	0.0235	759.092	1533.9	1531 ± 7(45)	833
Octadecane	C18H38	593-45-3	0.562	728.123	1493.7	1800	788
Octadecane, 6-methyl-	C19H40	10544-96-4	0.0185	777.154	1557.5		792
Octadecanoic acid, ethyl ester	C20H40O2	111-61-5	0.008	1324.2	2455.9	2451 ± 13(21)	832
Octane, 2,4,6-trimethyl-	C11H24	62016-37-9	0.016	633.265	1378.1	1058 ± 0(1)	713
Octane, 2,6-dimethyl-	C10H22	2051-30-1	2.499	358.228	1091.1	913 ± 8(2)	850
Octane, 2,7-dimethyl-	C10H22	1072-16-8	0.0095	1005.48	1889.1		809
Octane, 2-bromo-	C8H17Br	557-35-7	0.159	793.919	1579.5		830
Octane, 2-methyl-	C9H20	3221-61-2	0.26	930.774	1774.7	864 ± 6(5)	836
Octane, 3,5-dimethyl-	C10H22	15869-93-9	0.013	310.733	1044.9		764
Octane, 3-ethyl-	C10H22	5881-17-4	0.014	324.569	1058.4		877
Octanoic acid, ethyl ester	C10H20O2	106-32-1	0.637	679.666	1433.7	1435 ± 6(207)	838
Oleic Acid	C18H34O2	112-80-1	0.007	1383.36	2562.8	3173 ± 14(10)	795
ortho tert-Butyl cyclohexyl acetate	C12H22O2	88-41-5	0.0425	783.098	1565.3		828
Oxalic acid, cyclobutyl nonyl ester	C15H26O4		0.038	777.057	1557.4		781
Oxalic acid, heptyl isohexyl ester	C15H28O4		0.455	666.447	1417.4		829
Oxalic acid, isobutyl propyl ester	C9H16O4		0.07	618.758	1361.4		792
p-Cresol	C7H8O	106-44-5	0.002	1077.64	2005.3	2080 ± 12(105)	701
Pentadecane	C15H32	629-62-9	0.731	737.724	1505.9	1500	914
Pentadecanoic acid, ethyl ester	C17H34O2	41114-00-5	0.017	1159.82	2146.8	2148 ± 11(19)	924
Pentane, 2,3,4-trimethyl-	C8H18	565-75-3	0.1	323.217	1057.1		809
Pentane, 2,4-dimethyl-	C7H16	108-08-7	0.424	370.899	1103.4	610 ± 1(2)	763
Pentane, 3,3-dimethyl-	C7H16	562-49-2	2.086	606.55	1347.4		756
Pentane, 3-ethyl-	C7H16	617-78-7	2.656	467.522	1197		759
Pentane, 3-ethyl-2-methyl-	C8H18	609-26-7	0.007	170.188	888.2	747 ± 0(1)	720
Pentanoic acid	C5H10O2	109-52-4	0.0255	1042.36	1948.1	1733 ± 13(119)	734
Pentanoic acid, 2,2,4-trimethyl-3-hydroxy-, isobutyl ester	C12H24O3	244074-78-0	0.045	1002.71	1884.8		824
Pentanoic acid, 3-methyl-, ethyl ester	C8H16O2	5870-68-8	1.386	504.498	1235.8	1182 ± 3(8)	729
Perhydroanthracene, (4aα, 8aβ, 9aα, 10aβ)-	C14H24	29863-91-0	0.003	842.967	1647.3		753
Phenol	C6H6O	108-95-2	0.0606667	1079.99	2009.3	2000 ± 15(167)	783
Phenol, 2-ethyl-4,5-dimethyl-	C10H14O	2219-78-5	0.0785	667.63	1418.8		776
Phenol, 3,5-dimethyl-	C8H10O	108-68-9	0.147	558.214	1292.6	2174 ± 7(5)	757
Phenol, 4-(1,1-dimethylethyl)-2-methyl-	C11H16O	98-27-1	0.123333	1221.49	2258.7		830
Phenylethyl Alcohol	C8H10O	60-12-8	0.063	1021.87	1915.1	1906 ± 15(423)	780
Phosphoric acid, dimethyl pentyl ester	C7H17O4P	55955-88-9	0.01	613.134	1355		760
Precocene I	C12H14O2	17598-02-6	0.027	674.676	1427.6	2068 ± 7(3)	829
Propane, 1,2-dibromo-	C3H6Br2	78-75-1	0.0001	656.594	1405.2		797
Propane, 1,2-dimethoxy-	C5H12O2	7778-85-0	0.003	748.995	1520.7	940 ± 0(1)	754
Propanenitrile, 3-methoxy-	C4H7NO	110-67-8	0.105	899.739	1728.9		755
Propanoic acid, 2-hydroxy-, ethyl ester	C5H10O3	97-64-3	0.02	626.349	1370.1	1347 ± 9(77)	849
Propanoic acid, 2-hydroxy-2-methyl-, methyl ester	C5H10O3	2110-78-3	0.3325	604.494	1345.1		789
Propanoic acid, 2-oxo-	C3H4O3	127-17-3	0.0105	588.715	1327		796
Propanoic acid, anhydride	C6H10O3	123-62-6	1.079	429.776	1160.5		866
Pyrazine, 2,5-dimethyl-	C6H8N2	123-32-0	0.00933333	585.828	1323.7	1320 ± 11(130)	895
Pyrazine, 2,6-diethyl-	C8H12N2	13067-27-1	0.002	701.977	1461.4	1444 ± 15(27)	832
Pyrazine, 2-ethenyl-6-methyl-	C7H8N2	13925-09-2	0.7835	727.04	1492.4	1490 ± 4(22)	792
Pyridine	C5H5N	110-86-1	0.009	454.719	1184.6	1185 ± 10(119)	806
Pyridine, 2,4,6-trimethyl-	C8H11N	108-75-8	0.001	624.034	1367.5	1371 ± 9(21)	857
Pyridine, 2-chloro-6-(2-furanylmethoxy)-4-(trichloromethyl)-	C11H7Cl4NO2	70166-48-2	0.049	668.76	1420.2		753
Pyridine, 2-ethyl-	C7H9N	100-71-0	0.008	549.053	1282.9	1278 ± 4(20)	770
Pyridine, 2-methyl-	C6H7N	109-06-8	0.013	487.287	1217.6	1219 ± 9(62)	840
Pyridine, 3,5-dimethyl-	C7H9N	591-22-0	0.039	548.29	1282.1	1408 ± 6(11)	705
sec-Butylamine	C4H11N	13952-84-6	2.524	354.744	1087.7	823 ± 5(6)	745
Styrene	C8H8	100-42-5	0.032	529.11	1261.9	1261 ± 10(102)	921
Sulfurous acid, 2-ethylhexyl undecyl ester	C19H40O3S		1.348	504.139	1235.5		773
Tetradecane	C14H30	629-59-4	0.618	652.605	1400.2	1400	919
Tetradecane, 4-methyl-	C15H32	25117-24-2	0.166	552.497	1286.6	1455 ± 0(1)	715
Tetradecane, 5-methyl-	C15H32	25117-32-2	0.222	639.428	1385.1		884
Tetrahydrofurfuryl chloride	C5H9ClO	3003-84-7	2.113	363.54	1096.3		794
trans-2-Hexenol	C6H12O		0.19	662.211	1412.1		828
trans-2-Nonenal	C9H16O		0.118	763.181	1539.2		904
trans-anti-trans-Tetra-decahydroanthracene	C14H24	28071-99-0	0.0233333	855.63	1665.2		875
trans-β-Ionone	C13H20O	79-77-6	0.190667	1040.85	1945.7	1940 ± 17(197)	935
Triacontane	C30H62	638-68-6	0.001	859.575	1670.8	3000	827
Tridecane	C13H28	629-50-5	3.246	844.27	1649.1	1300	939
Tridecane, 2-methyl-	C14H30	1560-96-9	0.5515	823.462	1619.6		858
Tridecane, 3-methyl-	C14H30	6418-41-3	0.006	796.84	1583.3	1366 ± 1(2)	784
Tridecane, 6-methyl-	C14H30	13287-21-3	0.02	597.519	1337.1		860
Undecane	C11H24	1120-21-4	0.528	370.139	1102.7	1100	781
Undecane, 2,4-dimethyl-	C13H28	17312-80-0	0.038	793.811	1579.3		846
Undecane, 2,6-dimethyl-	C13H28	17301-23-4	2.16133	467.002	1196.5	1046 ± 0(1)	920
Undecane, 2,9-dimethyl-	C13H28	17301-26-7	0.104	785.93	1569	1262 ± 0(1)	791
Undecane, 2-methyl-	C12H26	7045-71-8	2.74	424.078	1154.9	1155 ± 0(1)	917
Undecane, 3,5-dimethyl-	C13H28	17312-81-1	0.371	603.547	1344		805
Undecane, 4,6-dimethyl-	C13H28	17312-82-2	2.524	356.881	1089.8		814
Undecane, 4,7-dimethyl-	C13H28	17301-32-5	1.086	584.482	1322.1		854
Undecane, 4,8-dimethyl-	C13H28	17301-33-6	1.66567	745.711	1516.4		920
Undecane, 4-methyl-	C12H26	2980-69-0	0.278	364.08	1096.8	1147 ± 0(1)	829
Undecane, 5,7-dimethyl-	C13H28	17312-83-3	0.051	683.174	1438.1		843
Undecane, 5-ethyl-	C13H28	17453-94-0	0.006	796.995	1583.5		786
Undecane, 5-methyl-	C12H26	1632-70-8	0.001	963.158	1823.6	1157 ± 0(1)	708
Urea, N,N-diphenyl-N'-(2-ethylhexyl)-	C21H28N2O		0.104	615.022	1357.1		754
Urea, N,N-diphenyl-N'-dodecyl-	C25H36N2O		0.054	519.694	1251.9		831
α-Ionone	C13H20O	127-41-3	0.199667	984.972	1857.4	1840 ± 20(36)	861
α-Methylstyrene	C9H10	98-83-9	0.034	596.356	1335.7	1328 ± 25(19)	738
(3aα,4α,7α,7aα)-3a,4,7,7a-Tetrahydro-4,7-methano-1H-indene	C10H12	1755-01-7	0.0245	1010.78	1897.3		721
(5R,8R,8aS)-5,8-Dipropyloctahydroindolizine	C14H27N	320727-21-7	0.104	969.768	1833.8		706
1,1-Dicyanoethane	C4H4N2	3696-36-4	0.11	655.09	1403.3		717
1,2,3,6,7,8-Hexahydro-as-indacene	C12H14	1076-17-1	0.00933333	988.963	1863.5		740
1,2-Epoxy-5,9-cyclododecadiene	C12H18O	943-93-1	0.0115	1027.6	1924.3		724
1,3-Dioxol-2-one	C3H2O3	872-36-6	0.013	250.449	983.3		740
1,6-Heptadiene, 3-methyl-	C8H14	50871-05-1	0.01	1066.18	1986.5		723
1,7-Octadiene	C8H14	3710-30-3	0.176	642.357	1388.5		702
1,9-Tetradecadiene	C14H26	112929-06-3	0.157	917.001	1754.4		739
2(3H)-Furanone, dihydro-4-methyl-	C5H8O2	1679-49-8	0.005	961.82	1821.5		716
2,2'-Methylenedithiophene	C9H8S2	4341-34-8	0.231	1363.61	2528.9		740
2,4-Difluorobenzoic acid, 2-formyl-4,6-dichlorophenyl ester	C14H6Cl2F2O3		1.037	574.823	1311		714
2,5-Dimethyl-3-(2-methylbutyl)pyrazine	C11H18N2	72668-36-1	0.012	655.852	1404.3		741
2,6-Pyridinedicarboxaldehyde, 4-hydroxy-, bis[methyl(2-pyridyl)hydrazone]	C19H19N7O	118252-02-1	1.594	814.061	1606.3		719
2-Heptenol	C7H14O		0.247	737.839	1506.1		714
2-Nonen-1-ol, 2-methyl-	C10H20O	91008-40-1	0.201	825.888	1623.1		719
2-Tridecen-1-ol, (E)-	C13H26O	74962-98-4	0.019	959.001	1817.2		747
2-Undecen-4-ol	C11H22O	22381-86-8	0.0001	275.964	1011.1		745
2H-Pyran-2,6(3H)-dione, dihydro-	C5H6O3	108-55-4	1.51	516.291	1248.3		740
3,4-Hexanedione, 2,2,5-trimethyl-	C9H16O2	20633-03-8	0.554	518.484	1250.6		706
3,4-methylenedioxypyrovalerone	C16H21NO3	687603-66-3	0.09	513.129	1245		736
3,5-Diamino-1,2,4-triazole	C2H5N5	1455-77-2	0.002	799.995	1587.4		737
3-Amino-s-triazole	C2H4N4	61-82-5	0.211	646.545	1393.3		705
3-Decyn-2-ol	C10H18O	69668-93-5	0.095	767.439	1544.8		747
3-Ethyl-3-methylheptane	C10H22	17302-01-1	0.124	633.746	1378.6		745
3-Methylpenta-1,3-diene-5-ol, (E)-	C6H10O	1572-08-3	0.099	1020.28	1912.5		723
3-Oxabicyclo[3.3.0]oct-6-en-2-one, 4-methoxy-7-methyl-, trans-	C9H12O3		0.004	1022.77	1916.5		705
4-Cyanocyclohexene	C7H9N	100-45-8	0.031	788.332	1572.1		741
5-Methyl-2-(2-methyl-2-tetrahydrofuryl)tetrahydrofuran	C10H18O2		0.186	639.307	1385		741
5-Methyloxazolidine	C4H9NO	58328-22-6	0.011	776.989	1557.3		747
7-epi-cis-sesquisabinene hydrate	C15H26O		0.019	1149.67	2128.7		741
7-Octen-2-one	C8H14O	3664-60-6	0.242	595.104	1334.3		739
Acetamide, 2-cyano-	C3H4N2O	107-91-5	0.071	322.219	1056.1		716
Acetic acid, 2-(4-fluorophenyl)-, isopropyl ester	C11H13FO2		0.005	807.376	1597.1		722
Anthracene, tetradecahydro-	C14H24	6596-35-6	0.003	842.94	1647.2		726
Benzene, 1,1'-(1,2-cyclobutanediyl)bis-, cis-	C16H16	7694-30-6	0.008	973.115	1839		715
Benzene, 1,1'-dodecylidenebis[4-methyl-	C26H38	55268-62-7	0.832	1219.41	2254.9		725
Benzenemethanol, α,4-dimethyl-	C9H12O	536-50-5	0.034	1014.26	1902.8		747
Bicyclo[2.2.1]hept-2-ene, 5,6-bis(chloromethyl)-	C9H12Cl2	5992-56-3	0.003	1064.15	1983.3		724
Butane, 2,2,3,3-tetramethyl-	C8H18	594-82-1	0.158	321.726	1055.6		703
Carbonic acid, monoamide, N-octyl-, benzyl ester	C16H25NO2		0.003	481.241	1211.3		706
Carbonic acid, nonyl vinyl ester	C12H22O3		0.126	595.168	1334.4		733
Cyclobut-1-enylmethanol	C5H8O	89182-08-1	0.121	401.753	1133.3		739
Cyclobuta[1,2:3,4]dicyclopentene, 1,3a,3b,6,6a,6b-hexahydro-	C10H12	612-09-9	0.015	1010.73	1897.2		732
Cyclobutylamine, N-acetyl-	C6H11NO	61771-98-0	0.263	221.817	949.4		729
Cyclopropane, 1-(1-methylethyl)-2-nonyl-	C15H30	41977-39-3	0.411	750.361	1522.5		727
Decane, 3,3,6-trimethyl-	C13H28	62338-14-1	0.045	606.587	1347.5		721
Erucic acid	C22H42O2	112-86-7	0.008	1277.46	2365		732
Ethanone, 1-(1-methyl-2-cyclopenten-1-yl)-	C8H12O	68752-16-9	0.001	744.311	1514.6		701
Ethyl 5-methylhexanoate	C9H18O2	10236-10-9	0.149	594.937	1334.1		703
Homosalate	C16H22O3	118-56-9	0.001	1331.25	2469.7		704
Isothiazole	C3H3NS	288-16-4	0.659	321.097	1055		723
Methanamine, N-methoxy-N-nitroso-	C2H6N2O2	16339-12-1	0.0001	904.254	1735.6		740
Methane, trimethoxy-	C4H10O3	149-73-5	0.396	299.517	1034		741
Methyl 4-methyl-3-decenoate	C12H22O2		0.141	916.998	1754.4		707
N-Ethyl-2-isopropoxycarbonylazetidine	C9H17NO2	54773-06-7	2.575	464.871	1194.5		726
Octane, 3-ethyl-2,7-dimethyl-	C12H26	62183-55-5	0.254	308.733	1043		729
Oxetane, 2,3,4-trimethyl-, (2α,3α,4β)-	C6H12O	32347-12-9	0.616	371.533	1104.1		701
Phenanthrene, tetradecahydro-	C14H24	5743-97-5	0.008	842.898	1647.2		714
Phthalic acid, heptyl tridec-2-yn-1-yl ester	C28H42O4		0.002	1479.43	2727.3		714
Phthalic acid, hex-3-yl isobutyl ester	C18H26O4		0.002	1375.05	2548.5		728
Preg-4-en-3-one, 17α-hydroxy-17β-cyano-	C20H27NO2		0.049	1027.66	1924.4		705
Propanoic acid, 2-methyl-, anhydride	C8H14O3	97-72-3	2.781	573.952	1310		707
Pyrrolidine-2-carboxamide, N-ethyl-N'-(2'-formylphenyl)-	C14H18N2O2		0.002	416.873	1148		713
Succinic anhydride	C4H4O3	108-30-5	1.353	677.136	1430.6		728
Tetradecane, 1-iodo-	C14H29I	19218-94-1	0.083	683.062	1438		733
Toluene, 4-(1,1-dimethyl-2-propynyloxy)-	C12H14O	82719-54-8	0.006	940.439	1789		704
trans-7-Methyl-3-octene	C9H18		0.115	570.863	1306.5		738
Tricyclo[5.2.1.0(2,6)]dec-3-en-10-ol	C10H14O	39852-87-4	0.022	1064.08	1983.2		743

## Sheet: Fujian
Fujian
Name	Formula	CAS	Average Area (%)	Retention Times (s)	Retention Indices (RI)	Lib. RI	Similarity
(2-Methyloxan-2-yl)methanol	C7H14O2		0.012	854.456	1663.6		801
(E)-9-Octadecenoic acid ethyl ester	C20H38O2	6114-18-7	0.1435	1335.77	2478.6	2476 ± 0(1)	899
1,2-Benzenedicarboxylic acid, butyl 2-ethylhexyl ester	C20H30O4	85-69-8	0.039	1479.15	2726.9		870
1,2-Ethanediamine, N'-ethyl-N,N-dimethyl-	C6H16N2	123-83-1	0.0001	870.824	1686.8		765
1,3-Benzodioxole	C7H6O2	274-09-9	0.078	645.3	1391.9	1531 ± 1(2)	845
1,3-Cyclohexadiene, 5-ethyl-	C8H12	40085-08-3	0.036	784.399	1567		766
1,5-Hexadien-3-ol	C6H10O	924-41-4	1.42967	718.498	1481.8		827
1,5-Pentanediol, 3-methyl-	C6H14O2	4457-71-0	0.101	636.238	1381.5		817
1,6-Dimethylhepta-1,3,5-triene	C9H14		1.132	726.624	1491.9		821
1,6-Dioxacyclododecane-7,12-dione	C10H16O4	777-95-7	0.022	1261.07	2333.3		830
1-Cyclohexene-1-carboxaldehyde, 2,6,6-trimethyl-	C10H16O	432-25-7	0.257667	828.939	1627.4	1611 ± 16(60)	867
1-Decanol	C10H22O	112-30-1	0.147	918.072	1756	1760 ± 9(70)	874
1-Decene	C10H20	872-05-9	0.007	755.713	1529.5	1050 ± 4(23)	763
1-Dodecanol	C12H26O	112-53-8	0.043	1049.59	1959.8	1966 ± 10(84)	888
1-Heptadecene	C17H34	6765-39-5	0.695	900.991	1730.8	1746 ± 7(12)	896
1-Heptanol	C7H16O	111-70-6	0.270667	693.346	1450.7	1453 ± 8(127)	929
1-Hepten-3-ol	C7H14O	4938-52-7	0.99	689.264	1445.6	1351 ± 10(7)	736
1-Hexanol, 2-ethyl-	C8H18O	104-76-7	0.563	720.779	1484.6	1491 ± 5(154)	933
1-Hexanol, 3-methyl-	C7H16O	13231-81-7	0.056	840.13	1643.3	1413 ± 0(3)	709
1-Hydroxy-2-butanone	C4H8O2	5077-67-8	0.022	632.981	1377.7	1388 ± 7(19)	800
1-Iodo-2-methylundecane	C12H25I	73105-67-6	1.99	712.441	1474.3		892
1-Methoxy-2-propyl acetate	C6H12O3	108-65-6	0.329	495.306	1226.1	1233 ± 5(2)	859
1-Nonanol	C9H20O	143-08-8	0.387667	847.398	1653.6	1660 ± 7(95)	939
1-Octadecyne	C18H34	629-89-0	0.014	959.034	1817.2		771
1-Octanol	C8H18O	111-87-5	0.448	772.793	1551.8	1557 ± 8(338)	919
1-Octanol, 2-butyl-	C12H26O	735273	0.0945	742.987	1512.8	1851 ± 3(2)	868
1-Octen-3-ol	C8H16O	3391-86-4	1.965	689.449	1445.9	1450 ± 7(311)	886
1-Pentanol, 4-methyl-2-propyl-	C9H20O	54004-41-0	0.087	746.781	1517.8		801
1-Pentanol, 5-(methylenecyclopropyl)-	C9H16O		0.04	912.166	1747.3		830
1-Penten-3-ol	C5H10O	616-25-1	0.085	618.75	1361.4	1159 ± 10(144)	742
1-Pentene, 2,4,4-trimethyl-	C8H16	107-39-1	0.889	718.826	1482.2	750 ± 0(1)	818
10-Undecyn-1-ol	C11H20O	2774-84-7	0.093	969.211	1833	2318 ± 0(1)	790
1H-Inden-1-one, 2,3-dihydro-	C9H8O	83-33-0	0.003	1092.82	2031	1969 ± 5(2)	875
1H-Inden-5-ol, 2,3-dihydro-	C9H10O	1470-94-6	0.0001	914.416	1750.6		813
1H-Indene, 1-methylene-	C10H8	2471-84-3	0.099	917.015	1754.4	1763 ± 0(1)	831
1H-Pyrrole-2,5-dione, 3-ethyl-4-methyl-	C7H9NO2	20189-42-8	0.0205	1230.64	2275.6	2244 ± 16(5)	836
2(3H)-Furanone, 5-butyldihydro-	C8H14O2	104-50-7	0.029	1098.93	2041.3	1910 ± 19(62)	730
2(3H)-Furanone, 5-ethyldihydro-	C6H10O2	695-06-7	0.0085	889.654	1714	1694 ± 16(72)	850
2(3H)-Furanone, dihydro-3-methyl-	C5H8O2	1679-47-6	0.00733333	809.168	1599.4	1585 ± 29(6)	833
2(3H)-Furanone, dihydro-5-pentyl-	C9H16O2	104-61-0	0.003	1099.02	2041.5	2024 ± 15(104)	803
2(3H)-Furanone, dihydro-5-propyl-	C7H12O2	105-21-5	0.014	958.15	1815.9	1787 ± 10(16)	779
2(4H)-Benzofuranone, 5,6,7,7a-tetrahydro-4,4,7a-trimethyl-	C11H16O2	15356-74-8	0.047	1282.01	2373.7	2327 ± 2(4)	820
2(4H)-Benzofuranone, 5,6,7,7a-tetrahydro-4,4,7a-trimethyl-, (R)-	C11H16O2	17092-92-1	0.034	1282.2	2374.1	2331 ± 24(16)	874
2,2,4-Trimethyl-1,3-pentanediol diisobutyrate	C16H30O4	6846-50-0	0.0265	1002.77	1884.9		798
2,2,7,7-Tetramethyloctane	C12H26	1071-31-4	0.084	776.871	1557.2		750
2,2-Dichloroethyl methyl ether	C3H6Cl2O	34862-07-2	0.001	798.836	1585.9	1158 ± 0(2)	721
2,2-Dimethylpropionic acid, 4-methylpentyl ester	C11H22O2	150588-62-8	0.686	317.825	1051.8		776
2,3-Butanediol	C4H10O2	513-85-9	0.102333	786.744	1570.1	1543 ± 17(53)	887
2,3-Dimethyl-5-(2,6,10-trimethylundecyl) furan	C20H36O	166773-56-4	0.004	807.209	1596.8		830
2,3-Octanedione	C8H14O2	585-25-1	0.164	588.532	1326.8	1335 ± 10(9)	792
2,3-Pentanedione	C5H8O2	600-14-6	0.006	337.12	1070.6	1058 ± 9(143)	882
2,4-Hexadienal, (E,E)-	C6H8O	142-83-6	0.254	709.261	1470.4	1400 ± 8(31)	773
2,4-Octadienal, (E,E)-	C8H12O	30361-28-5	0.069	805.721	1594.9	1603 ± 13(20)	881
2,5-Furandicarboxaldehyde	C6H4O3	823-82-5	0.037	784.97	1567.7	1991 ± 8(7)	709
2,5-Hexanedione	C6H10O2	110-13-4	0.059	739.826	1508.7	1500 ± 4(6)	862
2,6,6-Trimethyl-2-cyclohexene-1,4-dione	C9H12O2	1125-21-9	0.09	880.289	1700.2	1676 ± 13(25)	796
2,6-Dimethylbenzaldehyde	C9H10O	1123-56-4	0.012	948.118	1800.3	1640 ± 0(2)	852
2,6-Nonadien-1-ol	C9H16O	7786-44-9	0.0155	930.255	1774		779
2,6-Nonadienal, (E,Z)-	C9H14O	557-48-2	0.271667	801.722	1589.7	1584 ± 9(161)	915
2-Butanone, 1-(acetyloxy)-	C6H10O3	1575-57-1	0.007	319.118	1053.1	1536 ± 17(13)	725
2-Butyl-3-(4-β-diethylaminoethoxybenzoyl)benzofuran	C25H31NO3	23551-25-9	0.023	245.609	977.6		812
2-Cyclopenten-1-one	C5H6O	930-30-3	0.065	995.065	1873	1345 ± 10(23)	828
2-Cyclopropen-1-one, 2,3-diphenyl-	C15H10O	886-38-4	0.008	1519.09	2795.3		804
2-Decen-1-ol, (E)-	C10H20O	18409-18-2	0.046	776.754	1557	1819 ± 4(9)	770
2-Heptanol	C7H16O	543-49-7	0.29	786.68	1570	1320 ± 9(96)	708
2-Heptenal, (E)-	C7H12O	18829-55-5	0.3465	590.244	1328.7	1323 ± 11(95)	888
2-Heptenal, (Z)-	C7H12O	57266-86-1	0.213	590.303	1328.8	1322 ± 9(11)	882
2-Hexanone, 6-bromo-	C6H11BrO	10226-29-6	0.014	588.617	1326.9		782
2-Hexen-1-ol, (Z)-	C6H12O	928-94-9	0.073	662.118	1412	1416 ± 7(41)	707
2-Hexenal	C6H10O	505-57-7	1.58	492.096	1222.7	1213 ± 6(18)	899
2-Hexenal, (E)-	C6H10O	6728-26-3	1.2355	491.984	1222.6	1216 ± 8(274)	878
2-Hexene, 3,5-dimethyl-	C8H16	3404-79-3	0.067	281.901	1016.9		754
2-Hydroxy-3-pentanone	C5H10O2	5704-20-1	0.1155	618.264	1360.9	1366 ± 11(11)	795
2-Hydroxy-gamma-butyrolactone	C4H6O3	19444-84-9	0.008	1180.16	2183.1	2142 ± 0(1)	875
2-Methoxy-1,3-dioxolane	C4H8O3	19693-75-5	0.105	682.53	1437.3		787
2-Methyl-1-undecanol	C12H26O	10522-26-6	0.026	742.889	1512.7	1875 ± 0(1)	820
2-Nonen-1-ol, (E)-	C9H18O	31502-14-4	0.057	958.674	1816.7	1713 ± 9(7)	741
2-Nonenal, (E)-	C9H16O	18829-56-6	0.19	763.17	1539.2	1534 ± 10(215)	803
2-Octen-1-ol, (E)-	C8H16O	18409-17-1	0.726	816.635	1609.9	1614 ± 7(34)	926
2-Octen-1-ol, (Z)-	C8H16O	26001-58-1	0.067	816.384	1609.6	1550 ± 3(2)	807
2-Pentadecanone, 6,10,14-trimethyl-	C18H36O	502-69-2	0.0105	1146.18	2122.4	2131 ± 0(9)	769
2-Pentanone, 4-hydroxy-4-methyl-	C6H12O2	123-42-2	0.0065	807.857	1597.7	1358 ± 14(34)	796
2-Penten-1-ol, (Z)-	C5H10O	1576-95-0	0.128	581.027	1318.2	1318 ± 7(67)	815
2-Propanol, 1-(2-methoxypropoxy)-	C7H16O3	13429-07-7	0.005	749.063	1520.8	1532 ± 9(3)	821
2-Propanol, 1-methoxy-	C4H10O2	107-98-2	1.301	396.415	1128.2	1133 ± 12(6)	943
2-Propanone, 1-(acetyloxy)-	C5H8O3	592-20-1	0.082	567.409	1302.5	1474 ± 9(14)	712
2-Propenoic acid, 2,2,3,3,4,4,5,5,6,6,7,7,8,8,8-pentadecafluorooctyl ester	C11H5F15O2	307-98-2	0.099	843.778	1648.4		818
2-Propenoic acid, 2-cyano-3-[4-(4-fluorobenzyloxy)phenyl]-, N-(2-bromo-4-nitrophenyl)amide	C23H15BrFN3O4		0.006	807.314	1597		884
2-Propyn-1-ol, acetate	C5H6O2	627-09-8	0.218	567.891	1303.1	1215 ± 0(1)	707
2-Propyn-1-ol, propionate	C6H8O2	1932-92-9	0.089	547.432	1281.2	1305 ± 0(3)	871
2H-Pyran-2,6(3H)-dione, dihydro-	C5H6O3	108-55-4	0.007	952.312	1806.8		751
3,4-(Methylenedioxy)toluene	C8H8O2	7145-99-5	0.009	702.291	1461.8		827
3,4-Dimethylcyclohexanol	C8H16O	5715-23-1	0.799667	813.2	1605.1		812
3,5-Diamino-1,2,4-triazole	C2H5N5	1455-77-2	0.003	799.949	1587.3		828
3,5-Octadien-2-one	C8H12O	38284-27-4	0.15	790.211	1574.6	1522 ± 6(17)	751
3,5-Octadien-2-one, (E,E)-	C8H12O	30086-02-3	0.262667	790.143	1574.5	1570 ± 7(38)	903
3,6-Nonadien-1-ol, (E,Z)-	C9H16O	56805-23-3	0.0655	912.254	1747.4	1747 ± 16(4)	895
3-Buten-2-one, 4-(2,2,6-trimethyl-7-oxabicyclo[4.1.0]hept-1-yl)-	C13H20O2	23267-57-4	0.0416667	1074.48	1999.9	1962 ± 22(14)	876
3-Buten-2-one, 4-(2,2-dimethyl-6-methylenecyclohexyl)-	C13H20O	79-76-5	0.138	984.756	1857	1864 ± 18(6)	730
3-Buten-2-one, 4-(2,6,6-trimethyl-1-cyclohexen-1-yl)-	C13H20O	14901-07-6	0.103	1040.75	1945.5	1971 ± 6(4)	903
3-Cyclohexene-1-carboxaldehyde	C7H10O	100-50-5	0.1435	702.76	1462.3	1490 ± 0(1)	793
3-Ethyl-3-methylheptane	C10H22	17302-01-1	1.5575	718.917	1482.3		812
3-Octadecene, (E)-	C18H36	7206-19-1	0.277	576.247	1312.7	1820 ± 0(2)	855
3-Octanone	C8H16O	106-68-3	0.185	524.649	1257.1	1253 ± 11(106)	757
3-Oxatricyclo[3.2.1.0(2,4)]octane, (1α,2β,4β,5α)-	C7H10O	3146-39-2	0.015	641.989	1388.1		760
3-Pyridinamine, 2,6-dimethyl-	C7H10N2	3430-33-9	0.417	558.098	1292.5		776
3-Trifluoroacetoxytridecane	C15H27F3O2		0.033	746.824	1517.8		791
4-(Methylamino)butyric acid	C5H11NO2	1119-48-8	0.038	867.957	1682.7		752
4-Bromoheptane	C7H15Br	998-93-6	0.396	603.743	1344.2	1142 ± 4(3)	791
4-Isopropylcyclohexa-1,3-dienecarbaldehyde	C10H14O	1197-15-5	0.2195	874.913	1692.6	1811 ± 0(11)	753
4-Methoxycarbonyl-4-butanolide	C6H8O4	3885-29-8	0.006	958.107	1815.8		778
4-Oxohex-2-enal	C6H8O2	20697-55-6	0.119	927.891	1770.5		869
4-Penten-2-ol	C5H10O	625-31-0	0.016	219.907	947.1	1159 ± 5(6)	787
4-Pyridinamine, N,N-dimethyl-	C7H10N2	1122-58-3	0.046	645.321	1391.9		841
4-Vinylcyclohexene diepoxide (isomer 2)	C8H12O2		0.416667	969.199	1833		842
5,9-Undecadien-2-one, 6,10-dimethyl-, (E)-	C13H22O	3796-70-1	0.1095	984.035	1855.9	1859 ± 9(137)	799
5,9-Undecadien-2-one, 6,10-dimethyl-, (Z)-	C13H22O	3879-26-3	0.072	983.988	1855.8	1838 ± 17(5)	746
5-(Hydroxymethyl)dihydrofuran-2(3H)-one	C5H8O3	10374-51-3	0.004	889.651	1714		844
5-Ethyldecane	C12H26	17302-36-2	0.198333	643.276	1389.5		881
5-Hepten-2-one, 6-methyl-	C8H14O	110-93-0	0.102667	600.015	1339.9	1338 ± 9(226)	875
5-Hepten-3-one, 5-methyl-	C8H14O	1190-34-7	0.164	587.665	1325.8		839
5-Methyl-2-(2-methyl-2-tetrahydrofuryl)tetrahydrofuran	C10H18O2		0.603	639.13	1384.8		762
5-Octadecene, (E)-	C18H36	7206-21-5	0.092	750.356	1522.5	1811 ± 0(2)	788
5-Oxotetrahydrofuran-2-carboxylic acid, ethyl ester	C7H10O4	1126-51-8	0.255	464.365	1194	2241 ± 0(1)	790
6-Hepten-1-ol	C7H14O	810023	0.146	816.348	1609.5		754
6-Heptene-1-nitrile	C7H11N	5048-25-9	0.037	776.324	1556.4		753
8-Heptadecene	C17H34	248097	10.3383	901.207	1731.1		936
9(E),11(E)-Conjugated linoleic acid, ethyl ester	C20H36O2		0.037	1362.44	2526.9		894
Acetaldehyde, methoxy-	C3H6O2	10312-83-1	0.001	937.311	1784.4		841
Acetamide, N-(cyanomethyl)-	C4H6N2O	4814-80-6	0.225	304.444	1038.8		752
Acetic acid	C2H4O2	64-19-7	0.434	696.534	1454.6	1449 ± 13(380)	880
Acetic acid, pentyl ester	C7H14O2	628-63-7	0.969	503.994	1235.3	1176 ± 7(72)	742
Acetoin	C4H8O2	513-86-0	0.59	553.184	1287.3	1284 ± 12(241)	926
Acetophenone	C8H8O	98-86-2	0.0926667	851.99	1660.1	1647 ± 13(126)	910
Azetidine	C3H7N	503-29-7	2.555	677.342	1430.9		774
Benzaldehyde	C7H6O	100-52-7	0.245	757.726	1532.1	1520 ± 14(471)	912
Benzaldehyde, 2,4-dimethyl-	C9H10O	15764-16-6	0.7885	965.341	1827	1726 ± 16(2)	915
Benzaldehyde, 3,4-dimethyl-	C9H10O	5973-71-7	0.248	965.313	1826.9	1790 ± 0(1)	923
Benzene	C6H6	71-43-2	0.0953333	228.175	956.9	957 ± 17(131)	887
Benzene, 1,2,3,5-tetramethyl-	C10H14	527-53-7	0.129	685.119	1440.5	1422 ± 23(16)	729
Benzene, 1,2,3-trimethyl-	C9H12	526-73-8	0.033	550.94	1284.9	1340 ± 15(38)	800
Benzene, 1,2,4-trimethyl-	C9H12	95-63-6	0.035	550.913	1284.9	1283 ± 8(67)	848
Benzene, 1,3-bis(1,1-dimethylethyl)-	C14H22	1014-60-4	0.029	674.665	1427.6	1427 ± 7(7)	847
Benzene, 2-ethyl-1,4-dimethyl-	C10H14	1758-88-9	0.184	685.054	1440.4	1340 ± 16(16)	790
Benzene, pentamethyl-	C11H16	700-12-9	0.018	846.248	1651.9	1656 ± 11(2)	723
Benzene, propyl-	C9H12	103-65-1	#DIV/0!	480.676	1210.7	1212 ± 12(68)	710
Benzeneacetaldehyde	C8H8O	122-78-1	0.008	845.831	1651.3	1640 ± 13(253)	906
Benzeneacetic acid, ethyl ester	C10H12O2	101-97-3	0.111	941.349	1790.3	1783 ± 10(50)	881
Benzeneacetic acid, α-oxo-, ethyl ester	C10H10O3	1603-79-8	0.004	861.31	1673.3		815
Benzenemethanol, 3,5-dimethyl-	C9H12O	27129-87-9	0.0516667	1142.21	2115.4		836
Benzenemethanol, α,α-dimethyl-	C9H12O	617-94-7	0.1785	920.787	1760	1773 ± 5(6)	796
Benzenemethanol, α-methyl-, (R)-	C8H10O	1517-69-7	0.003	957.129	1814.3		870
Benzoic acid	C7H6O2	65-85-0	0.006	1316.34	2440.6	2412 ± 13(59)	890
Benzonitrile, 4-fluoro-	C7H4FN	1194-02-1	0.04	656.451	1405		753
Benzothiazole	C7H5NS	95-16-9	0.0266667	1055.98	1970.1	1958 ± 12(53)	901
Benzyl alcohol	C7H8O	100-51-6	0.094	999.303	1879.5	1870 ± 14(323)	898
Bicyclo[4.2.0]octa-1,3,5-triene	C8H8	694-87-1	0.0215	529.119	1261.9	1269 ± 3(5)	923
Binapacryl	C15H18N2O6	485-31-4	0.049	927.922	1770.5		790
Bis(2-furfuryl)disulfide	C10H10O2S2	4437-20-1	0.002	885.638	1708.1	2465 ± 0(4)	711
Butane, 2-azido-2,3,3-trimethyl-	C7H15N3	51677-41-9	0.095	618.917	1361.6	1568 ± 0(1)	807
Butane, 2-iodo-2,3-dimethyl-	C6H13I	594-59-2	0.021	793.756	1579.2		791
Butanoic acid	C4H8O2	107-92-6	0.0001	904.206	1735.5	1625 ± 12(290)	803
Butanoic acid, 2-methyl-	C5H10O2	116-53-0	0.089	857.552	1668	1662 ± 8(125)	703
Butanoic acid, 3-methyl-	C5H10O2	503-74-2	0.048	857.001	1667.2	1666 ± 11(258)	911
Butyrolactone	C4H6O2	96-48-0	0.0035	838.345	1640.7	1632 ± 15(109)	875
Caprolactam	C6H11NO	105-60-2	0.0223333	1187.8	2196.7		850
Carbamodithioic acid, diethyl-, methyl ester	C6H13NS2	686-07-7	0.014	1091.84	2029.3		789
Carbonic acid, decyl prop-1-en-2-yl ester	C14H26O3		0.033	953.196	1808.2		759
Cedrol	C15H26O	77-53-2	0.033	1149.75	2128.8	2116 ± 15(30)	807
Cetene	C16H32	629-73-2	1	576.272	1312.7	1648 ± 7(14)	847
cis-2-Methyl-7-octadecene	C19H38	35354-39-3	0.005	1016.68	1906.7		790
cis-7-Tetradecen-1-ol	C14H28O	40642-43-1	0.004	930.285	1774	2206 ± 0(1)	756
Cyclobutane-1,1-dicarboxamide, N,N'-di-benzoyloxy-	C20H18N2O6		0.016	1316.45	2440.8		827
Cyclobutylamine	C4H9N	2516-34-9	0.027	362.724	1095.5		760
Cyclododecene, (E)-	C12H22	1486-75-5	0.026	916.62	1753.8	1558 ± 18(3)	780
Cyclohexane, 1,5-diethenyl-3-methyl-2-methylene-, (1α,3α,5α)-	C12H18	74742-35-1	0.035	1136.83	2105.8		776
Cyclooctene, 3-chloro-	C8H13Cl	24618-80-2	0.173	619.461	1362.2		762
Cyclopentane, hexyl-	C11H22	4457-00-5	1.766	576.141	1312.6	1200 ± 7(18)	762
Cyclopentanol	C5H10O	96-41-3	0.1085	581.095	1318.2	1299 ± 16(26)	746
Cyclopentene	C5H8	142-29-0	0.079	1230.79	2275.9	701 ± 4(11)	739
Cyclopropane, 1,2-dimethyl-, trans-	C5H10	183508	1.763	515.738	1247.7		774
Cyclopropane, nonyl-	C12H24	74663-85-7	0.014	1049.61	1959.8		877
Decanal	C10H20O	112-31-2	1.26633	732.901	1499.7	1498 ± 8(263)	915
Decane	C10H22	124-18-5	0.1655	683.128	1438	1000	863
Decane, 2,3,5,8-tetramethyl-	C14H30	192823-15-7	2.379	672.942	1425.4		891
Decane, 2,3,5-trimethyl-	C13H28	62238-11-3	0.0415	662.461	1412.4		808
Decane, 2,3,7-trimethyl-	C13H28	62238-13-5	0.019	633.501	1378.3		813
Decane, 2,4,6-trimethyl-	C13H28	62108-27-4	0.638	695.368	1453.2		807
Decane, 2,5,9-trimethyl-	C13H28	62108-22-9	0.192	618.739	1361.4		821
Decane, 2,6,8-trimethyl-	C13H28	62108-26-3	0.322667	672.8	1425.2		879
Decane, 2,9-dimethyl-	C12H26	1002-17-1	0.4685	695.098	1452.9		875
Decane, 2-methyl-	C11H24	6975-98-0	0.154	714.099	1476.4	1055 ± 2(2)	858
Decane, 4-ethyl-	C12H26	1636-44-8	0.114	683.188	1438.1		852
Decanoic acid, ethyl ester	C12H24O2	110-38-3	0.0566667	1131.1	2095.8	1638 ± 9(131)	869
Decyl trifluoroacetate	C12H21F3O2	333-88-0	0.02	755.787	1529.6	1367 ± 0(1)	769
di-tert-Butyl dicarbonate	C10H18O5	24424-99-5	0.295	427.634	1158.4		762
Diazene, bis(1,1-dimethylethyl)-	C8H18N2	927-83-3	0.026	633.309	1378.1		777
Dimethyl ether	C2H6O	115-10-6	0.005	328.919	1062.6	481 ± 3(3)	932
Dimethyl sulfone	C2H6O2S	67-71-0	0.008	1019.44	1911.2	1903 ± 9(14)	832
Dimethyl Sulfoxide	C2H6OS	67-68-5	0.1335	790.698	1575.2	1573 ± 11(27)	750
Diphenylacetylene	C14H10	501-65-5	0.006	1519.02	2795.2		884
dl-Menthol	C10H20O	89-78-1	0.027	836.572	1638.2	1637 ± 6(54)	763
Doconexent	C22H32O2	6217-54-5	0.0285	1136.97	2106		836
Docosane	C22H46	629-97-0	0.889	719.231	1482.7	2200	775
Dodecanal	C12H24O	112-54-9	0.1005	887.72	1711.2	1711 ± 11(81)	910
Dodecane	C12H26	112-40-3	0.2905	781.109	1562.7	1200	897
Dodecane, 1-iodo-	C12H25I	4292-19-7	0.0125	745.756	1516.4	1926 ± 4(3)	786
Dodecane, 2,6,10-trimethyl-	C15H32	3891-98-3	0.016	630.728	1375.1	1354 ± 6(5)	769
Dodecane, 2,6,11-trimethyl-	C15H32	31295-56-4	0.857	769.65	1547.7		886
Dodecane, 2,7,10-trimethyl-	C15H32	74645-98-0	0.009	781.122	1562.7		884
Dodecane, 4,6-dimethyl-	C14H30	61141-72-8	1.37767	546.594	1280.3		929
Dodecanoic acid, ethyl ester	C14H28O2	106-33-2	0.007	973.568	1839.7	1841 ± 9(84)	701
E-2-Hexadecacen-1-ol	C16H32O		0.008	755.687	1529.4	2574 ± 0(1)	820
Eicosane	C20H42	112-95-8	0.781667	823.308	1619.4	2000	904
Ethanedicarboxamide, N-(3,5-dimethylphenyl)-N'-[2-(1-piperazinyl)ethyl]-	C16H24N4O2	346596-53-0	0.006	808.434	1598.4		779
Ethanedioic acid, dimethyl ester	C4H6O4	553-90-2	0.873	578.832	1315.6	1395 ± 13(7)	841
Ethanol, 2-(2-butoxyethoxy)-	C8H18O3	112-34-5	0.187	942.06	1791.4	1796 ± 10(15)	903
Ethanol, 2-[2-(2-ethoxyethoxy)ethoxy]-	C8H18O4	112-50-5	0.039	626.643	1370.5		764
Ethanol, 2-methoxy-	C3H8O2	109-86-4	0.127	786.754	1570.1	1199 ± 3(9)	901
Ethanol, 2-phenoxy-	C8H10O2	122-99-6	0.0183333	1160.56	2148.1	2121 ± 20(12)	896
Ether, hexyl pentyl	C11H24O	32357-83-8	0.0865	728.159	1493.8		753
Ethyl 4-(ethyloxy)-2-oxobut-3-enoate	C8H12O4		0.0195	854.473	1663.6		857
Ethyl 9-hexadecenoate	C18H34O2	54546-22-4	0.029	1232.15	2278.4	2281 ± 12(14)	847
Ethylamine, 2-((p-bromo-α-methyl-α-phenylbenzyl)oxy)-N,N-dimethyl-	C18H22BrNO	3565-72-8	0.074	120.941	829.8		956
Ethyne, fluoro-	C2HF	297195	2.871	108.42	815		754
Fluorene	C13H10	86-73-7	0.002	1277.23	2364.5	2334 ± 5(8)	744
Formamide	CH3NO	75-12-7	0.00733333	937.305	1784.4	1782 ± 10(2)	907
Formamide, N,N-dibutyl-	C9H19NO	761-65-9	0.0235	931.474	1775.8	1757 ± 12(6)	860
Formamide, N,N-dimethyl-	C3H7NO	68-12-2	0.391	594.743	1333.9	1326 ± 20(18)	915
Formic acid, octyl ester	C9H18O2	112-32-3	0.5705	772.8	1551.8	1553 ± 5(4)	900
Furan, 2-ethyl-5-methyl-	C7H10O	1703-52-2	0.004	741.146	1510.4	1015 ± 3(14)	831
Furan, 2-pentyl-	C9H14O	3777-69-3	0.365667	502.749	1234	1231 ± 9(167)	861
Glycine, N,N-dimethyl-, ethyl ester	C6H13NO2	33229-89-9	0.028	120.002	828.7		802
Heptacosane	C27H56	593-49-7	0.909	844.283	1649.1	2700	828
Heptadecane	C17H36	629-78-7	3.38333	873.479	1690.6	1700	947
Heptadecane, 2,6,10,14-tetramethyl-	C21H44	18344-37-1	0.0745	714.068	1476.3		910
Heptadecane, 2,6,10,15-tetramethyl-	C21H44	54833-48-6	1.94	677.297	1430.8	1660 ± 0(1)	877
Heptanal	C7H14O	111-71-7	2.28433	458.989	1188.8	1184 ± 9(257)	925
Heptane, 2,3,5-trimethyl-	C10H22	20278-85-7	0.006	796.903	1583.4		779
Heptanoic acid	C7H14O2	111-14-8	0.027	1042.28	1948	1950 ± 15(90)	820
Hexadecanal	C16H32O	629-80-1	0.014	1091	2027.9	2124 ± 14(18)	878
Hexadecane	C16H34	544-76-3	11.0953	1005.46	1889.1	1600	923
Hexadecanoic acid, ethyl ester	C18H36O2	628-97-7	1.19767	1217.28	2251	2251 ± 9(77)	916
Hexadecanoic acid, propyl ester	C19H38O2	2239-78-3	0.038	1262.41	2335.9	2342 ± 7(2)	884
Hexanal	C6H12O	66-25-1	1.813	354.722	1087.7	1083 ± 8(553)	745
Hexane, 2,4-dimethyl-	C8H18	589-43-5	0.184	584.531	1322.2		792
Hexanoic acid	C6H12O2	142-62-1	0.0833333	1042.13	1947.8	1846 ± 12(326)	840
Hexanoic acid, 2-ethyl-	C8H16O2	149-57-5	0.011	1039.74	1943.9	1960 ± 9(27)	734
Hexanoic acid, ethyl ester	C8H16O2	123-66-0	1.737	504.389	1235.7	1233 ± 9(275)	807
Hexanoic acid, propyl ester	C9H18O2	626-77-7	0.198	581.589	1318.8	1316 ± 9(22)	885
Hydroperoxide, hexyl	C6H14O2	4312-76-9	1.225	608.703	1349.9		811
Hydroxylamine, O-(2-methylpropyl)-	C4H11NO	5618-62-2	0.028	363.337	1096.1		802
Hydroxylamine, O-decyl-	C10H23NO	29812-79-1	1.791	726.221	1491.4		827
Hydroxymethyl 2-hydroxy-2-methylpropionate	C6H12O4		0.097	120.117	828.9		939
Indane	C9H10	496-11-7	0.019	630.443	1374.8	1365 ± 9(7)	731
Isophorone	C9H14O	78-59-1	0.032	809.942	1600.4	1591 ± 16(31)	711
Isophthalaldehyde	C8H6O2	626-19-7	0.0001	914.496	1750.7	2341 ± 0(1)	725
Isopropyl Alcohol	C3H8O	67-63-0	0.0001	798.943	1586	927 ± 15(71)	743
Levomenthol	C10H20O	2216-51-5	0.713	836.519	1638.1	1633 ± 19(8)	930
Linoleic acid ethyl ester	C20H36O2	544-35-4	0.0235	1461.35	2696.4	2521 ± 11(23)	895
Methane, isocyanato-	C2H3NO	624-83-9	0.352	460.817	1190.5		876
Methane, trimethoxy-	C4H10O3	149-73-5	0.156	820.156	1614.9		911
Methional	C4H8OS	3268-49-3	0.0001	701.388	1460.6	1454 ± 9(212)	798
Methoxyacetyl chloride	C3H5ClO2	38870-89-2	0.003	626.459	1370.3		805
Methyl salicylate	C8H8O3	119-36-8	0.054	939.066	1787	1765 ± 21(150)	859
Methyl vinyl ketone	C4H6O	78-94-4	0.035	568.364	1303.6	946 ± 4(23)	711
N,N,O-Triacetylhydroxylamine	C6H9NO4	17720-63-7	0.061	588.858	1327.1		836
N-Dodecylmethylamine	C13H29N		9.239	108.056	814.6		772
n-Tridecan-1-ol	C13H28O	112-70-9	0.063	750.282	1522.4	2074 ± 11(11)	837
Naphthalene, 1,3-dimethyl-	C12H12	575-41-7	0.004	1061.39	1978.8	2045 ± 0(1)	840
Naphthalene, 1,6-dimethyl-	C12H12	575-43-9	0.004	1084.9	2017.6	2006 ± 0(3)	804
Naphthalene, 1,7-dimethyl-	C12H12	575-37-1	0.009	1084.83	2017.5	2000 ± 0(3)	834
Naphthalene, 1-methyl-	C11H10	90-12-0	0.018	1014.72	1903.6	1884 ± 11(24)	900
Naphthalene, 2-ethenyl-	C12H10	827-54-3	0.062	1075.16	2001.1	1943 ± 0(1)	705
Naphthalene, 2-methyl-	C11H10	91-57-6	0.029	1014.65	1903.4	1858 ± 8(20)	814
Neopentane	C5H12	463-82-1	0.003	429.457	1160.2		873
Nitrous oxide	N2O	10024-97-2	0.052	97.0336	801.5		999
Nona-3,5-dien-2-one	C9H14O	80387-31-1	0.022	820.659	1615.6		795
Nonadecane	C19H40	629-92-5	5.13833	712.429	1474.3	1900	913
Nonanal	C9H18O	124-19-6	4.85933	648.18	1395.2	1391 ± 8(461)	935
Nonanoic acid	C9H18O2	112-05-0	0.021	1167.59	2160.6	2171 ± 17(145)	802
Nonanoic acid, 9-oxo-, ethyl ester	C11H20O3	3433-16-7	0.172	1130.87	2095.4	2160 ± 0(1)	877
Nonanoic acid, ethyl ester	C11H22O2	123-29-5	0.0585	1067.31	1988.4	1531 ± 7(45)	829
Octadecane	C18H38	593-45-3	0.084	840.218	1643.4	1800	905
Octadecane, 6-methyl-	C19H40	10544-96-4	0.092	767.883	1545.4		813
Octadecanoic acid, ethyl ester	C20H40O2	111-61-5	0.0065	1324.22	2456	2451 ± 13(21)	789
Octane, 2,3,7-trimethyl-	C11H24	62016-34-6	0.304	603.568	1344		853
Octane, 2,6-dimethyl-	C10H22	2051-30-1	0.299	639.587	1385.3	913 ± 8(2)	843
Octane, 2-bromo-	C8H17Br	557-35-7	1.14	503.507	1234.8		793
Octane, 3-ethyl-	C10H22	5881-17-4	0.037	324.577	1058.4		767
Octane, 4,5-dimethyl-	C10H22	15869-96-2	0.184	393.924	1125.7		768
Octanoic acid	C8H16O2	124-07-2	0.022	1106.44	2054	2060 ± 15(265)	856
Octanoic acid, ethyl ester	C10H20O2	106-32-1	0.807	679.567	1433.6	1435 ± 6(207)	778
Oxazolidin-2-one, N-propanoyl-	C6H5NO3	143800-42-4	0.253	534.482	1267.5		815
p-Cymen-7-ol	C10H14O	536-60-7	0.108	667.614	1418.8	2113 ± 0(45)	756
p-Isopropenylphenol	C9H10O	4286-23-1	0.003	1326.72	2460.9		754
Pentadecane	C15H32	629-62-9	1.253	726.285	1491.5	1500	908
Pentadecane, 2-methyl-	C16H34	1560-93-6	0.082	767.909	1545.4		840
Pentadecanoic acid, ethyl ester	C17H34O2	41114-00-5	0.0145	1159.81	2146.8	2148 ± 11(19)	800
Pentane, 2-bromo-	C5H11Br	107-81-3	0.166	470.86	1200.3	985 ± 5(4)	770
Pentanedioic acid, dimethyl ester	C7H12O4	1119-40-0	0.168	880.887	1701.1	1687 ± 3(5)	708
Pentanoic acid	C5H10O2	109-52-4	0.005	904.127	1735.4	1733 ± 13(119)	703
Pentanoic acid, 2,2,4-trimethyl-3-hydroxy-, isobutyl ester	C12H24O3	244074-78-0	0.142	1002.76	1884.9		879
Pentanoic acid, ethyl ester	C7H14O2	539-82-2	0.013	408.138	1139.5	1134 ± 7(66)	701
Phenol	C6H6O	108-95-2	0.0506667	1079.93	2009.2	2000 ± 15(167)	930
Phenol, 2,6-bis(1,1-dimethylethyl)-4-methyl-, methylcarbamate	C17H27NO2	6881	0.019	1020.73	1913.3		783
Phenol, 2-methyl-5-(1-methylethyl)-	C10H14O	499-75-2	0.08	667.576	1418.8	2236 ± 10(141)	759
Phenylethyl Alcohol	C8H10O	60-12-8	0.0936667	1021.77	1914.9	1906 ± 15(423)	824
Phosphinous chloride, (chloromethyl)(1,1-dimethylethyl)-	C5H11Cl2P	78055-63-7	0.277	466.79	1196.3		752
Phthalic acid, butyl 8-chlorooctyl ester	C20H29ClO4		0.004	1479.3	2727.1		810
Piperazine-2,5-dione, 1,4-dimethyl-3,3'-bis-	C12H18N4O4		0.161	585.026	1322.7		769
Propanenitrile, 2,2'-azobis[2-methyl-	C8H12N4	78-67-1	0.114333	842.929	1647.2		918
Propanoic acid, 2-hydroxy-, ethyl ester	C5H10O3	97-64-3	0.0346667	1055.24	1968.9	1347 ± 9(77)	822
Propanoic acid, 2-hydroxy-2-methyl-, methyl ester	C5H10O3	2110-78-3	0.061	604.51	1345.1		801
Propanoic acid, 2-methyl-	C4H8O2	156564-41-9	0.025	783.941	1566.4	1570 ± 12(142)	837
Propanoic acid, anhydride	C6H10O3	123-62-6	0.036	430.029	1160.7		881
Propyl octanoate	C11H22O2	624-13-5	0.053	746.217	1517.1	1510 ± 5(14)	827
Pyrazine	C4H4N2	290-37-9	0.009	775.946	1555.9	1212 ± 12(59)	780
Pyrazine, 2,3-dimethyl-	C6H8N2	5910-89-4	0.1295	607.433	1348.4	1344 ± 9(93)	782
Pyrazine, 2,5-dimethyl-	C6H8N2	123-32-0	0.149333	585.898	1323.7	1320 ± 11(130)	944
Pyrazine, 2,6-diethyl-	C8H12N2	13067-27-1	0.009	702.223	1461.7	1444 ± 15(27)	795
Pyrazine, 2,6-dimethyl-	C6H8N2	108-50-9	0.433	590.829	1329.4	1328 ± 11(125)	723
Pyrazine, 2-ethenyl-6-methyl-	C7H8N2	13925-09-2	0.880333	727.044	1492.4	1490 ± 4(22)	816
Pyrazine, 2-ethyl-6-methyl-	C7H10N2	13925-03-6	0.352	640.05	1385.8	1386 ± 11(72)	748
Pyrazine, methyl-	C5H6N2	109-08-0	0.0123333	535.541	1268.7	1266 ± 10(129)	855
Pyrazine, tetramethyl-	C8H12N2	1124-11-4	0.098	712.67	1474.6	1469 ± 7(49)	725
Pyrazine, trimethyl-	C7H10N2	14667-55-1	0.082	655.999	1404.4	1402 ± 8(114)	929
Pyridine	C5H5N	110-86-1	1.629	456.18	1186	1185 ± 10(119)	764
Pyridine, 2,4,6-trimethyl-	C8H11N	108-75-8	0.031	624.05	1367.5	1371 ± 9(21)	901
Pyridine, 2-ethyl-	C7H9N	100-71-0	0.006	549.211	1283.1	1278 ± 4(20)	798
Pyridine, 2-methyl-	C6H7N	109-06-8	0.025	487.298	1217.7	1219 ± 9(62)	751
Styrene	C8H8	100-42-5	0.032	529.242	1262	1261 ± 10(102)	903
Succinimide	C4H5NO2	123-56-8	0.0075	1337.27	2481.5	2438 ± 21(2)	786
Sulfurous acid, 2-ethylhexyl hexyl ester	C14H30O3S		0.092	364.336	1097.1		770
Sulfurous acid, 2-ethylhexyl nonyl ester	C17H36O3S		0.876	688.728	1445		811
Sulfurous acid, butyl octyl ester	C12H26O3S		0.31	639.528	1385.2		790
Sulfurous acid, dodecyl 2-ethylhexyl ester	C20H42O3S		0.4125	503.404	1234.7		793
Tetradecanal	C14H28O	124-25-4	0.026	958.93	1817.1	1933 ± 5(50)	824
Tetradecane	C14H30	629-59-4	1.27867	680.189	1434.4	1400	903
Tetradecane, 1-iodo-	C14H29I	19218-94-1	1.73	677.541	1431.1		845
Tetradecane, 5-methyl-	C15H32	25117-32-2	0.352	639.374	1385.1		869
Tetradecanoic acid, ethyl ester	C16H32O2	124-06-1	0.018	1100.37	2043.8	2049 ± 11(59)	784
trans-2-Nonenal	C9H16O		0.224	763.124	1539.2		877
trans-β-Ionone	C13H20O	79-77-6	0.171	1040.77	1945.6	1940 ± 17(197)	918
Tridecane	C13H28	629-50-5	1.874	737.586	1505.8	1300	921
Tridecane, 2-methyl-	C14H30	1560-96-9	0.737	608.742	1349.9		892
Tridecane, 4,8-dimethyl-	C15H32	55030-62-1	0.06	636.32	1381.6	1488 ± 0(1)	820
Tridecane, 4-methyl-	C14H30	26730-12-1	0.4055	608.633	1349.8		838
Tridecane, 6-methyl-	C14H30	13287-21-3	0.027	597.462	1337		873
Tritriacontane, 2-methyl-	C34H70	66214-27-5	0.024	830.082	1629		835
Undecane	C11H24	1120-21-4	1.755	357.197	1090.1	1100	832
Undecane, 2,4-dimethyl-	C13H28	17312-80-0	0.095	793.738	1579.2		838
Undecane, 2,6-dimethyl-	C13H28	17301-23-4	1.68167	797.073	1583.6	1046 ± 0(1)	930
Undecane, 2,7-dimethyl-	C13H28	17301-24-5	0.207	370.729	1103.3		802
Undecane, 2,8-dimethyl-	C13H28	17301-25-6	1.328	555.445	1289.7		852
Undecane, 2,9-dimethyl-	C13H28	17301-26-7	0.058	570.967	1306.6	1262 ± 0(1)	860
Undecane, 2-methyl-	C12H26	7045-71-8	2.1965	565.341	1300.2	1155 ± 0(1)	918
Undecane, 3,7-dimethyl-	C13H28	17301-29-0	0.032	625.056	1368.6		813
Undecane, 3,8-dimethyl-	C13H28	17301-30-3	0.558	737.647	1505.8		789
Undecane, 4,7-dimethyl-	C13H28	17301-32-5	1.582	584.684	1322.4		881
Undecane, 4,8-dimethyl-	C13H28	17301-33-6	1.878	907.6	1740.5		919
Undecane, 5,7-dimethyl-	C13H28	17312-83-3	0.285	728.096	1493.7		862
α-Ionone	C13H20O	127-41-3	0.0765	984.872	1857.2	1840 ± 20(36)	737
α-Methylstyrene	C9H10	98-83-9	0.102	596.266	1335.6	1328 ± 25(19)	888
α-Terpineol	C10H18O	98-55-5	0.079	877.858	1696.8	1697 ± 10(594)	746
1,1-Dodecanediol, diacetate	C16H30O4	56438-07-4	0.299	887.615	1711		728
1,6-Dioxaspiro[4.4]nonane, 2-ethyl-	C9H16O2	38401-84-2	0.007	613.048	1354.9		742
1,9-Decadiyne	C10H14	1720-38-3	0.017	1013.78	1902		739
1,9-Nonanediol	C9H20O2	3937-56-2	0.094	787.369	1570.9		720
1-Hexene, 3,3-dimethyl-	C8H16	3404-77-1	0.004	570.45	1306		713
1-Isopropyl-3,3-bis(trifluoromethyl)diaziridine	C6H8F6N2	54731-13-4	0.258	261.924	996.9		726
1-Pentene, 5-nitro-	C5H9NO2	23542-51-0	0.264	642.418	1388.5		706
1-Pentylpyrrolidine	C9H19N	35152-38-6	0.46	464.552	1194.1		706
2(3H)-Furanone, dihydro-4-methyl-	C5H8O2	1679-49-8	0.018	961.678	1821.3		716
2,2-Dimethylpropanoic anhydride	C10H18O3	1538-75-6	0.013	1181.02	2184.6		714
2,3-Diazabicyclo[2.2.1]hept-2-ene, 1,4-dimethyl-	C7H12N2	71312-54-4	0.034	805.762	1594.9		714
2,5-Dimethyl-2-(2-tetrahydrofuryl)tetrahydrofuran	C10H18O2		0.011	799.775	1587.1		710
2-p-Tolylpyridine	C12H11N	937735	0.006	579.914	1316.9		702
2-Phenyl-1,2,3,4-tetrahydro-1,4-methanonaphthalen-2-ol	C17H16O	93318-84-4	0.001	1062.91	1981.3		711
2-Propen-1-amine, 2-methyl-	C4H9N	2878-14-0	0.149	414.311	1145.5		710
2-Thienylamide	C5H5NOS	5813-89-8	0.035	472.279	1201.8		701
3-Methylheptyl acetate	C10H20O2	72218-58-7	0.37	762.912	1538.9		728
4-Ethylamino-n-butylamine	C6H16N2	64429-16-9	0.018	258.352	992.7		708
4-Piperidone	C5H9NO	41661-47-6	0.06	662.113	1412		739
5-Iodopentan-2-one	C5H9IO	3695-29-2	0.31	639.238	1384.9		747
5-Methyl-1-hexyn-3-ol	C7H12O	61996-79-0	1.188	718.523	1481.9		734
6,9-Heptadecadiene	C17H32	81265-03-4	0.02	916.514	1753.7		744
6-tert-Butyl-2,4-dimethylphenol	C12H18O	1879-09-0	0.005	1163.9	2154.1		730
Acetic acid, (acetyloxy)-	C4H6O4	13831-30-6	0.031	739.828	1508.7		732
Allyl methallyl ether	C7H12O	14289-96-4	0.02	953.689	1809		704
Argon	Ar	7440-37-1	0	97.2851	801.8		744
Aziridine, 1-methyl-	C3H7N	1072-44-2	0.266	749.553	1521.4		718
Benzene, 1,2-dichloro-4-methyl-	C7H6Cl2	95-75-0	0.001	748.493	1520		713
Benzene, 1-chloro-3-(chloromethyl)-	C7H6Cl2	620-20-2	0.0025	748.449	1520		745
Butanoic acid, 2-methyl-, 2-methyl-2-propenyl ester	C9H16O2	83783-90-8	0.011	1054.12	1967.1		707
Clindamycin	C18H33ClN2O5S	18323-44-9	0.006	512.92	1244.7		715
Cyclohexanol, 1-ethynyl-	C8H12O	78-27-3	0.178	709.229	1470.3		727
Cyclopentane, 1,2-dibutyl-	C13H26	62199-52-4	0.053	747.165	1518.3		715
Cyclopropane, 1-ethenyl-2-hexenyl-, [1α,2β(E)]-(±)-	C11H18	22822-99-7	0.302	846.785	1652.7		719
Decane, 2,2,3-trimethyl-	C13H28	62338-09-4	0.051	852.596	1660.9		706
Decane, 2,4-dimethyl-	C12H26	2801-84-5	0.211	768.078	1545.6		707
Dicyclopropyl carbinol	C7H12O	14300-33-5	0.086	403.078	1134.6		709
dl-Laudanosoline hydrobromide	C17H19NO4	485-33-6	0.009	1518.86	2794.9		706
Ethaneperoxoic acid, 1-cyano-1-phenylpentyl ester	C14H17NO3	58422-73-4	0.361	531.982	1264.9		701
Ethanone, 1-(methylenecyclopropyl)-	C6H8O	62266-35-7	0.047	820.608	1615.6		726
Heptane, 3-ethyl-2-methyl-	C10H22	14676-29-0	0.005	796.87	1583.3		745
Hexane, 2,4,4-trimethyl-	C9H20	16747-30-1	0.02	761.317	1536.8		714
Hexane, 3,4-bis(1,1-dimethylethyl)-2,2,5,5-tetramethyl-	C18H38	62850-21-9	0.012	630.679	1375.1		711
Hexane, 3-ethyl-2,5-dimethyl-	C10H22	52897-04-8	0.288	786.115	1569.2		733
Isobutyl chloroformate	C5H9ClO2	543-27-1	0.135	112.794	820.2		710
L-(+)-Threose, aldononitrile, triacetate	C10H13NO6		0.028	1116.18	2070.5		731
Nonane, 4,5-dimethyl-	C11H24	17302-23-7	0.017	985.638	1858.4		724
Octane, 2,6,6-trimethyl-	C11H24	54166-32-4	2.174	573.93	1310		720
Oxirane, butyl-	C6H12O	1436-34-6	0.028	624.935	1368.5		740
Phthalic acid, 2-chloroethyl isobutyl ester	C14H17ClO4		0.255	727.542	1493		719
Propanoyl chloride, 3-chloro-	C3H4Cl2O	625-36-5	0.042	611.63	1353.2		731
Sulfurous acid, hexyl octyl ester	C14H30O3S		0.002	907.62	1740.6		720
Sulfurous acid, isobutyl pentyl ester	C9H20O3S		0.29	786.11	1569.2		739
Tetrahydrofuran, 2,2-dimethyl-	C6H12O	1003-17-4	0.009	1030.2	1928.5		748
Tridecane, 1-iodo-	C13H27I	35599-77-0	0.016	953.261	1808.3		714
Tridecane, 2,2,4,10,12,12-hexamethyl-7-(3,5,5-trimethylhexyl)-	C28H58	3035-75-4	0.318	737.663	1505.9		718
Triethylene glycol	C6H14O4	112-27-6	0.006	663.919	1414.3		711

## Sheet: Guangdong
Guangdong
Name	Formula	CAS	Average Area (%)	Retention Times (s)	Retention Indices (RI)	Lib. RI	Similarity
(2,3,3-Trimethyloxiranyl)methanol	C6H12O2		0.253	604.438	1345		793
(6Z,9Z,12Z,15Z)-Methyl octadeca-6,9,12,15-tetraenoate	C19H30O2	73097-00-4	0.049	1136.78	2105.7		799
(E)-9-Octadecenoic acid ethyl ester	C20H38O2	6114-18-7	0.3715	1335.97	2479	2476 ± 0(1)	907
1,1'-Biphenyl, 2,2',5,5'-tetramethyl-	C16H18	3075-84-1	0.002	1246.31	2304.8		801
1,11-Dodecadiene	C12H22	5876-87-9	0.0295	1265.24	2341.3	1342 ± 0(1)	753
1,13-Tetradecadiene	C14H26	21964-49-8	0.099	920.486	1759.5	1525 ± 0(1)	719
1,2-Benzenedicarboxylic acid, butyl 2-ethylhexyl ester	C20H30O4	85-69-8	0.008	1479.36	2727.2		920
1,2-Ethanediol, monobenzoate	C9H10O3	94-33-7	0.008	1316.34	2440.6	1780 ± 0(2)	787
1,4-Benzenedicarboxaldehyde	C8H6O2	623-27-8	0.0001	914.423	1750.6	2347 ± 0(1)	760
1,5-Hexadien-3-ol	C6H10O	924-41-4	0.602	547.793	1281.6		839
1,6-Dimethylhepta-1,3,5-triene	C9H14		1.046	726.554	1491.8		836
1,6-Dioxacyclododecane-7,12-dione	C10H16O4	777-95-7	0.039	1260.84	2332.8		863
1,9-Decadiene	C10H18	1647-16-1	0.015	930.451	1774.2	1160 ± 0(1)	773
1-Aminocyclopentanecarboxylic acid, n-butoxycarbonyl-, hexyl ester	C17H31NO4		0.309	510.439	1242.1		868
1-Butanol	C4H10O	71-36-3	0.322	414.272	1145.4	1142 ± 11(292)	766
1-Cyclohexene-1-carboxaldehyde, 2,6,6-trimethyl-	C10H16O	432-25-7	0.242	828.731	1627.1	1611 ± 16(60)	822
1-Decanol	C10H22O	112-30-1	0.023	918.099	1756	1760 ± 9(70)	851
1-Dodecanol	C12H26O	112-53-8	0.032	1049.76	1960.1	1966 ± 10(84)	916
1-Ethylcyclopropanol	C5H10O	57872-31-8	0.046	574.043	1310.2	1176 ± 5(2)	740
1-Heptadecene	C17H34	6765-39-5	0.303	576.182	1312.6	1746 ± 7(12)	849
1-Hepten-3-ol	C7H14O	4938-52-7	1.084	689.187	1445.5	1351 ± 10(7)	769
1-Hexanol, 2-ethyl-	C8H18O	104-76-7	0.489333	720.774	1484.6	1491 ± 5(154)	943
1-Hexen-3-ol	C6H12O	4798-44-1	0.424	518.328	1250.5	1248 ± 20(7)	723
1-Iodo-2-methylnonane	C10H21I		0.018	633.516	1378.3		838
1-Iodo-2-methylundecane	C12H25I	73105-67-6	3.31667	859.509	1670.7		897
1-Methoxy-2-propyl acetate	C6H12O3	108-65-6	0.134	495.349	1226.2	1233 ± 5(2)	866
1-Nonanol	C9H20O	143-08-8	0.272667	847.428	1653.6	1660 ± 7(95)	935
1-Octanol	C8H18O	111-87-5	0.3795	772.825	1551.9	1557 ± 8(338)	945
1-Octanol, 2-methyl-	C9H20O	818-81-5	0.939	680.068	1434.2		849
1-Octanol, 3,7-dimethyl-	C10H22O	106-21-8	0.239	918.063	1756	1666 ± 2(7)	859
1-Octen-3-ol	C8H16O	3391-86-4	0.87	689.428	1445.8	1450 ± 7(311)	708
1-Octene, 3,7-dimethyl-	C10H20	1126413	0.448	576.192	1312.6		852
1-Pentadecene	C15H30	13360-61-7	0.021	755.631	1529.4	1544 ± 6(13)	859
1-Pentanol	C5H12O	71-41-0	0.769	516.688	1248.7	1250 ± 9(279)	804
1-Penten-3-one	C5H8O	1629-58-9	0.148	927.564	1770	1019 ± 6(65)	741
1-Pentene, 2,4-dimethyl-	C7H14	2213-32-3	0.166	823.949	1620.3	734 ± 0(1)	770
1-Propanone, 1-phenyl-	C9H10O	93-55-0	0.008	1287.6	2384.5	1715 ± 19(7)	874
1-Tetradecene	C14H28	1120-36-1	0.0443333	891.606	1716.9	1443 ± 6(51)	891
1-Undecene, 7-methyl-	C12H24	74630-42-5	0.022	743.14	1513		824
10-Undecyn-1-ol	C11H20O	2774-84-7	0.137	969.13	1832.8	2318 ± 0(1)	755
11-Tricosene	C23H46	52078-56-5	0.001	891.778	1717.2		820
1H-Inden-1-one, 2,3-dihydro-	C9H8O	83-33-0	0.0115	1092.79	2030.9	1969 ± 5(2)	896
1H-Pyrrole, 2-methyl-	C5H7N	636-41-9	0.025	776.342	1556.5	1563 ± 10(12)	877
1H-Pyrrole-2,5-dione, 3-ethyl-4-methyl-	C7H9NO2	20189-42-8	0.0176667	1230.54	2275.4	2244 ± 16(5)	792
2(3H)-Furanone, 5-butyldihydro-	C8H14O2	104-50-7	0.005	1030.59	1929.1	1910 ± 19(62)	849
2(3H)-Furanone, 5-ethyldihydro-	C6H10O2	695-06-7	0.007	889.632	1714	1694 ± 16(72)	879
2(3H)-Furanone, dihydro-3-methyl-	C5H8O2	1679-47-6	0.0243333	809.213	1599.5	1585 ± 29(6)	903
2(3H)-Furanone, dihydro-4-methyl-	C5H8O2	1679-49-8	0.028	961.836	1821.6		810
2(3H)-Furanone, dihydro-5-methyl-	C5H8O2	108-29-2	0.091	824.157	1620.6	1616 ± 11(20)	834
2(3H)-Furanone, dihydro-5-propyl-	C7H12O2	105-21-5	0.018	1099.07	2041.6	1787 ± 10(16)	828
2(4H)-Benzofuranone, 5,6,7,7a-tetrahydro-4,4,7a-trimethyl-, (R)-	C11H16O2	17092-92-1	0.0635	1282.21	2374.1	2331 ± 24(16)	883
2,2-Dichloroethyl methyl ether	C3H6Cl2O	34862-07-2	0.0001	798.901	1586	1158 ± 0(2)	780
2,3-Butanediol, [R-(R*,R*)]-	C4H10O2	24347-58-8	0.378	786.689	1570	1556 ± 11(4)	772
2,3-Butanediol, [S-(R*,R*)]-	C4H10O2	19132-06-0	0.181	759.505	1534.4	1565 ± 18(4)	888
2,3-Octanedione	C8H14O2	585-25-1	0.003	588.552	1326.8	1335 ± 10(9)	769
2,4,6,8-Tetramethyl-1-undecene	C15H30	59920-26-2	0.079	776.978	1557.3	1285 ± 0(1)	753
2,4-Octadienal, (E,E)-	C8H12O	30361-28-5	0.059	805.724	1594.9	1603 ± 13(20)	795
2,5-Hexanedione	C6H10O2	110-13-4	0.065	739.921	1508.8	1500 ± 4(6)	870
2,6,6-Trimethyl-2-cyclohexene-1,4-dione	C9H12O2	1125-21-9	0.0986667	880.336	1700.3	1676 ± 13(25)	819
2,6-Dimethylbenzaldehyde	C9H10O	1123-56-4	0.0065	948.209	1800.5	1640 ± 0(2)	874
2,6-Nonadienal, (E,Z)-	C9H14O	557-48-2	0.36	801.643	1589.6	1584 ± 9(161)	811
2-Acetyl-5-methylfuran	C7H8O2	1193-79-9	0.012	807.254	1596.9	1606 ± 10(26)	736
2-Cyclohexen-1-one	C6H8O	930-68-7	1.043	686.379	1442.1	1425 ± 12(22)	798
2-Cyclopenten-1-one	C5H6O	930-30-3	0.0523333	995.052	1873	1345 ± 10(23)	815
2-Diethylamino-N-[4'-(2-diethylamino-acetylamino)-3,3'-dimethoxy-biphenyl-4-yl]-acetamide	C26H38N4O4		0.003	258.567	992.9		938
2-Heptanone, 6-(2-furanyl)-6-methyl-	C12H18O2	51595-87-0	0.01	807.197	1596.8		762
2-Heptenal, (E)-	C7H12O	18829-55-5	0.505	589.903	1328.3	1323 ± 11(95)	866
2-Heptenal, (Z)-	C7H12O	57266-86-1	0.089	590.449	1329	1322 ± 9(11)	760
2-Hexanone, 5-methyl-	C7H14O	110-12-3	0.003	862.68	1675.2	1156 ± 12(20)	733
2-Hexenal, (E)-	C6H10O	6728-26-3	1.225	492.089	1222.7	1216 ± 8(274)	936
2-Hydroxy-3-pentanone	C5H10O2	5704-20-1	0.077	618.246	1360.8	1366 ± 11(11)	862
2-Hydroxy-gamma-butyrolactone	C4H6O3	19444-84-9	0.008	1180.19	2183.1	2142 ± 0(1)	882
2-Methyl-1-undecanol	C12H26O	10522-26-6	0.0355	743.094	1513	1875 ± 0(1)	834
2-Nonenal, (E)-	C9H16O	18829-56-6	0.1375	763.103	1539.1	1534 ± 10(215)	887
2-Nonenal, (Z)-	C9H16O	60784-31-8	0.402	762.9	1538.9	1502 ± 10(61)	802
2-Octen-1-ol, (E)-	C8H16O	18409-17-1	0.0385	816.444	1609.7	1614 ± 7(34)	878
2-Octen-1-ol, (Z)-	C8H16O	26001-58-1	0.128	816.287	1609.4	1550 ± 3(2)	761
2-Octyn-1-ol	C8H14O	20739-58-6	0.036	865.811	1679.7		819
2-Pentadecanone	C15H30O	2345-28-0	0.007	1085.76	2019	2019 ± 8(30)	850
2-Pentadecanone, 6,10,14-trimethyl-	C18H36O	502-69-2	0.024	1146.19	2122.5	2131 ± 0(9)	888
2-Pentanol, acetate	C7H14O2	626-38-0	0.335	567.799	1303	1069 ± 5(7)	713
2-Penten-1-ol, (Z)-	C5H10O	1576-95-0	0.241	581.038	1318.2	1318 ± 7(67)	922
2-Propanol, 1-(2-methoxy-1-methylethoxy)-	C7H16O3	20324-32-7	0.0535	717.467	1480.5	1478 ± 0(1)	811
2-Propanol, 1-methoxy-	C4H10O2	107-98-2	1.47733	396.346	1128.1	1133 ± 12(6)	947
2-Propanone, 1-hydroxy-	C3H6O2	116-09-6	0.056	567.806	1303	1303 ± 12(62)	786
2-Propenal	C3H4O	107-02-8	0.06	542.036	1275.5	850 ± 10(17)	789
2-Propenoic acid, 2,2,3,3,4,4,5,5,6,6,7,7,8,8,8-pentadecafluorooctyl ester	C11H5F15O2	307-98-2	0.001	460.668	1190.4		884
2-Pyrrolidinone, 1-methyl-	C5H9NO	872-50-4	0.003	868.079	1682.9	1665 ± 13(11)	702
2-Undecen-4-ol	C11H22O	22381-86-8	0.173	848.06	1654.5		792
2H-Pyran-2,6(3H)-dione, dihydro-	C5H6O3	108-55-4	0.01	952.295	1806.8		845
3,4-Difluorobenzoic acid, 2,3,4,6-tetrachlorophenyl ester	C13H4Cl4F2O2		1.611	574.806	1311		889
3,4-Dimethylcyclohexanol	C8H16O	5715-23-1	0.136	813.179	1605		803
3,5-Diamino-1,2,4-triazole	C2H5N5	1455-77-2	0.004	799.941	1587.3		804
3,5-Octadien-2-one	C8H12O	38284-27-4	0.0676667	750.93	1523.2	1522 ± 6(17)	815
3,5-Octadien-2-one, (E,E)-	C8H12O	30086-02-3	0.265	789.867	1574.2	1570 ± 7(38)	755
3,8-Dioxatricyclo[5.1.0.0(2,4)]octane, 4-ethenyl-	C8H10O2	53966-43-1	0.018	865.819	1679.7		803
3-Buten-2-one, 4-(2,2,6-trimethyl-7-oxabicyclo[4.1.0]hept-1-yl)-	C13H20O2	23267-57-4	0.0425	1074.51	2000	1962 ± 22(14)	852
3-Buten-2-one, 4-(2,2-dimethyl-6-methylenecyclohexyl)-	C13H20O	79-76-5	0.035	984.78	1857.1	1864 ± 18(6)	769
3-Buten-2-one, 4-(2,6,6-trimethyl-1-cyclohexen-1-yl)-	C13H20O	14901-07-6	0.235	1040.63	1945.3	1971 ± 6(4)	884
3-Cyclohexene-1-carboxaldehyde	C7H10O	100-50-5	0.124	702.674	1462.2	1490 ± 0(1)	788
3-Ethyl-3-methylheptane	C10H22	17302-01-1	1.24	520.705	1253		803
3-Methylbut-2-enoic acid, 3-fluorophenyl ester	C11H11FO2		0.145	927.841	1770.4		826
3-Tetradecene, (Z)-	C14H28	41446-67-7	0.014	755.741	1529.5	1440 ± 7(35)	865
4-Aminoheptane	C7H17N	16751-59-0	0.849	356.802	1089.7		763
4-Cyanocyclohexene	C7H9N	100-45-8	0.1065	788.292	1572.1		882
4-Decenoic acid, ethyl ester, (Z)-	C12H22O2	7367-84-2	0.01	854.608	1663.8	1699 ± 0(1)	787
4-Heptenal, (Z)-	C7H12O	6728-31-0	0.14	513.788	1245.7	1240 ± 9(82)	730
4-Isopropylcyclohexa-1,3-dienecarbaldehyde	C10H14O	1197-15-5	0.217	874.981	1692.7	1811 ± 0(11)	779
4-Penten-2-one, 4-methyl-	C6H10O	673542	0.277	758.695	1533.4	1110 ± 0(1)	771
4-Pentenal, 2-ethyl-	C7H12O	5204-80-8	0.619	475.985	1205.7		811
4-Undecanone	C11H22O	14476-37-0	0.275	758.042	1532.5	1497 ± 22(4)	787
4-Vinylcyclohexene diepoxide (isomer 2)	C8H12O2		0.281	865.757	1679.6		834
5,5'-Isopropylidenebis[2-(benzoyloxy)toluene]	C31H28O4	21886-69-1	0.19	902.474	1733		796
5,6,7,8-Tetrahydroquinoxaline	C8H10N2	34413-35-9	0.023	765.086	1541.7	1730 ± 13(2)	728
5,9-Undecadien-2-one, 6,10-dimethyl-, (E)-	C13H22O	3796-70-1	0.0806667	983.978	1855.8	1859 ± 9(137)	774
5-(Hydroxymethyl)dihydrofuran-2(3H)-one	C5H8O3	10374-51-3	0.009	889.658	1714		870
5-Ethyldecane	C12H26	17302-36-2	0.138	643.157	1389.4		852
5-Hepten-2-one, 6-methyl-	C8H14O	110-93-0	0.0996667	600.061	1340	1338 ± 9(226)	876
5-Hexen-1-ol	C6H12O	821-41-0	0.155	661.809	1411.6	1394 ± 0(1)	788
5-Octadecene, (E)-	C18H36	7206-21-5	0.01	1016.95	1907.1	1811 ± 0(2)	878
8-Heptadecene	C17H34	248097	13.1947	901.332	1731.3		937
9(E),11(E)-Conjugated linoleic acid, ethyl ester	C20H36O2		0.293	1362.66	2527.3		905
9-Decen-1-yl acetate	C12H22O2	50816-18-7	0.004	930.321	1774.1	1739 ± 17(2)	774
Acetic acid	C2H4O2	64-19-7	0.502667	696.377	1454.4	1449 ± 13(380)	913
Acetic acid ethenyl ester	C4H6O2	108-05-4	0.402	260.014	994.6	890 ± 12(2)	743
Acetic acid, 2-phenylethyl ester	C10H12O2	103-45-7	0.001	961.571	1821.2	1813 ± 15(142)	858
Acetic acid, decyl ester	C12H24O2	112-17-4	0.021	918.167	1756.1	1680 ± 10(38)	719
Acetic acid, hydroxy-	C2H4O3	79-14-1	0.04	786.781	1570.1		807
Acetic acid, methoxy-, ethyl ester	C5H10O3	3938-96-3	0.0001	798.862	1585.9		770
Acetoin	C4H8O2	513-86-0	0.730667	553.164	1287.3	1284 ± 12(241)	907
Acetophenone	C8H8O	98-86-2	0.0953333	851.982	1660.1	1647 ± 13(126)	912
Anthracene	C14H10	120-12-7	0.003	1519.02	2795.2	2740 ± 6(5)	846
Argon	Ar	7440-37-1	0.0001	118.425	826.9		999
Azulene	C10H8	275-51-4	0.089	917.009	1754.4	1729 ± 17(5)	880
Benzaldehyde	C7H6O	100-52-7	0.298	757.748	1532.1	1520 ± 14(471)	928
Benzaldehyde, 2,4-dimethyl-	C9H10O	15764-16-6	0.677667	965.392	1827.1	1726 ± 16(2)	926
Benzaldehyde, 2-methyl-	C8H8O	529-20-4	0.005	833.306	1633.6	1632 ± 11(11)	808
Benzene	C6H6	71-43-2	0.192	228.237	957	957 ± 17(131)	799
Benzene, (1,1-dimethylethoxy)-	C10H14O	6669-13-2	0.026	642.356	1388.5	1336 ± 0(1)	865
Benzene, 1,2,3-trimethyl-	C9H12	526-73-8	0.109	600.578	1340.6	1340 ± 15(38)	799
Benzene, 1,2,4-trimethyl-	C9H12	95-63-6	0.041	550.933	1284.9	1283 ± 8(67)	886
Benzene, 1-(1,1-dimethylethyl)-2-methoxy-4-methyl-	C12H18O	88-40-4	0.011	1163.88	2154		765
Benzene, 1-chloro-3-(chloromethyl)-	C7H6Cl2	620-20-2	0.002	810.338	1601		754
Benzene, 1-ethyl-4-methyl-	C9H12	622-96-8	0.048	600.701	1340.7	1226 ± 16(35)	767
Benzene, propyl-	C9H12	103-65-1	0.002	481.07	1211.1	1212 ± 12(68)	723
Benzeneacetaldehyde	C8H8O	122-78-1	0.00733333	845.607	1651	1640 ± 13(253)	929
Benzeneacetic acid, ethyl ester	C10H12O2	101-97-3	0.064	941.358	1790.3	1783 ± 10(50)	912
Benzenemethanol, 2-methyl-	C8H10O	89-95-2	0.007	1070.78	1994	1974 ± 23(2)	811
Benzenemethanol, 3,5-dimethyl-	C9H12O	27129-87-9	0.0345	1142.19	2115.3		829
Benzenemethanol, α,α-dimethyl-	C9H12O	617-94-7	0.177	920.761	1759.9	1773 ± 5(6)	862
Benzenemethanol, α-methyl-, (R)-	C8H10O	1517-69-7	0.011	957.166	1814.3		837
Benzenepentanoic acid, δ-oxo-	C11H12O3	1501-05-9	0.0001	445.846	1176		804
Benzoic acid	C7H6O2	65-85-0	0.005	1316.46	2440.8	2412 ± 13(59)	862
Benzoic acid, ethyl ester	C9H10O2	93-89-0	0.0015	861.426	1673.5	1658 ± 11(85)	857
Benzonitrile, 4-fluoro-	C7H4FN	1194-02-1	0.008	656.505	1405.1		783
Benzothiazole	C7H5NS	95-16-9	0.0356667	1055.97	1970.1	1958 ± 12(53)	910
Benzyl alcohol	C7H8O	100-51-6	0.133667	999.335	1879.6	1870 ± 14(323)	895
Bicyclo[2.2.0]hexane-1-carboxaldehyde	C7H10O	201793-40-0	0.046	641.889	1387.9		820
Bicyclo[4.2.0]octa-1,3,5-triene	C8H8	694-87-1	0.039	529.053	1261.8	1269 ± 3(5)	938
Butanedioic acid, dimethyl ester	C6H10O4	106-65-0	0.0001	804.577	1593.4	1572 ± 7(8)	899
Butanoic acid, 2-methyl-	C5H10O2	116-53-0	0.014	857.649	1668.1	1662 ± 8(125)	721
Butanoic acid, 3-methyl-	C5H10O2	503-74-2	0.0616667	857.061	1667.3	1666 ± 11(258)	891
Butanoic acid, ethyl ester	C6H12O2	105-54-4	0.01	308.927	1043.2	1035 ± 8(251)	726
Butyrolactone	C4H6O2	96-48-0	0.0243333	838.314	1640.7	1632 ± 15(109)	947
Caprolactam	C6H11NO	105-60-2	0.0235	1187.75	2196.6		831
Cedrol	C15H26O	77-53-2	0.04	1149.88	2129.1	2116 ± 15(30)	795
Cetene	C16H32	629-73-2	1.106	900.938	1730.7	1648 ± 7(14)	914
Cyclododecane	C12H24	294-62-2	0.117	750.392	1522.5	1517 ± 7(9)	744
Cyclododecene, (E)-	C12H22	1486-75-5	0.087	916.597	1753.8	1558 ± 18(3)	833
Cyclohexanol, 2,4-dimethyl-	C8H16O	69542-91-2	1.616	813.135	1605		800
Cyclohexene, 1-methyl-4-(1-methylethylidene)-	C10H16	586-62-9	0.04	1141.99	2115	1283 ± 7(412)	762
Cyclopentane, 1,2-dimethyl-, cis-	C7H14	1192-18-3	0.024	693.406	1450.8		831
Cyclopentane, 1-butyl-2-propyl-	C12H24	62199-50-2	0.037	747.068	1518.2		756
Cyclopentane, hexyl-	C11H22	4457-00-5	0.032	583.971	1321.5	1200 ± 7(18)	734
Cyclopropane, butyl-	C7H14	930-57-4	0.118	693.223	1450.5		802
Decanal	C10H20O	112-31-2	0.769333	732.855	1499.6	1498 ± 8(263)	903
Decane	C10H22	124-18-5	3.0065	424.167	1155	1000	867
Decane, 1-iodo-	C10H21I	2050-77-3	0.022	633.76	1378.6	1706 ± 1(3)	792
Decane, 2,3,5,8-tetramethyl-	C14H30	192823-15-7	1.627	503.689	1235		908
Decane, 2,4,6-trimethyl-	C13H28	62108-27-4	0.8365	728.099	1493.7		860
Decane, 2,6,7-trimethyl-	C13H28	62108-25-2	1.03	319.829	1053.8	975 ± 0(1)	732
Decane, 2,6,8-trimethyl-	C13H28	62108-26-3	0.0835	796.908	1583.4		870
Decane, 2,9-dimethyl-	C12H26	1002-17-1	0.018	625.26	1368.9		824
Decane, 2-methyl-	C11H24	6975-98-0	0.059	713.966	1476.2	1055 ± 2(2)	885
Decane, 3,6-dimethyl-	C12H26	17312-53-7	2.099	680.01	1434.2		755
Decane, 3,8-dimethyl-	C12H26	17312-55-9	0.494	806.294	1595.6		761
Decane, 4-methyl-	C11H24	2847-72-5	0.0755	325.777	1059.6	1030 ± 25(2)	812
Decanoic acid, ethyl ester	C12H24O2	110-38-3	0.0563333	834.348	1635.1	1638 ± 9(131)	919
Diazene, bis(1,1-dimethylethyl)-	C8H18N2	927-83-3	0.346	464.817	1194.4		758
Diazenecarboximidoyl bromide	CH2BrN3		0.005	368.421	1101		773
Diisobutyl cellosolve	C10H22O2		0.005	807.606	1597.4		772
Dimethyl sulfone	C2H6O2S	67-71-0	0.00533333	1019.43	1911.2	1903 ± 9(14)	783
Dimethyl Sulfoxide	C2H6OS	67-68-5	0.0995	790.566	1575.1	1573 ± 11(27)	755
Dodecanal	C12H24O	112-54-9	0.211	887.65	1711.1	1711 ± 11(81)	896
Dodecane	C12H26	112-40-3	1.623	533.147	1266.1	1200	898
Dodecane, 2,6,10-trimethyl-	C15H32	3891-98-3	0.05	382.238	1114.4	1354 ± 6(5)	748
Dodecane, 2,7,10-trimethyl-	C15H32	74645-98-0	0.037	745.814	1516.5		840
Dodecane, 4,6-dimethyl-	C14H30	61141-72-8	1.433	672.785	1425.2		934
Dodecanoic acid, ethyl ester	C14H28O2	106-33-2	0.034	973.599	1839.8	1841 ± 9(84)	826
E-11-Hexadecenoic acid, ethyl ester	C18H34O2		0.014	1284.55	2378.7	2236 ± 0(1)	709
Eicosane	C20H42	112-95-8	1.673	840.312	1643.5	2000	900
Eicosanoic acid, ethyl ester	C22H44O2	18281-05-5	0.015	1254.15	2319.9	2660 ± 4(7)	799
Ethanamine, 2-methoxy-	C3H9NO	109-85-3	0.262	397.806	1129.5		769
Ethanedioic acid, dimethyl ester	C4H6O4	553-90-2	0.013	525.209	1257.7	1395 ± 13(7)	913
Ethanol, 2,2'-oxybis-, dipropanoate	C10H18O5	6942-59-2	0.042	429.315	1160		811
Ethanol, 2-(2-butoxyethoxy)-	C8H18O3	112-34-5	0.179667	942.039	1791.3	1796 ± 10(15)	941
Ethanol, 2-methoxy-	C3H8O2	109-86-4	0.028	786.752	1570.1	1199 ± 3(9)	885
Ethanol, 2-phenoxy-	C8H10O2	122-99-6	0.0343333	1160.59	2148.2	2121 ± 20(12)	861
Ethanone, 1-(4-methylphenyl)-	C9H10O	122-00-9	0.0055	938.581	1786.2	1797 ± 3(47)	828
Ethanone, 1-oxiranyl-	C4H6O2	4401-11-0	0.049	457.688	1187.5		765
Ethene, methoxy-	C3H6O	107-25-5	0.001	145.49	858.9		751
Ether, heptyl hexyl	C13H28O	7289-40-9	0.005	820.447	1615.3		775
Ethyl 9-hexadecenoate	C18H34O2	54546-22-4	0.408	1232.49	2279	2281 ± 12(14)	923
Ethyl Acetate	C4H8O2	141-78-6	0.037	373.636	1106.1	888 ± 8(234)	711
Formamide	CH3NO	75-12-7	0.00766667	937.392	1784.5	1782 ± 10(2)	930
Formamide, N,N-dibutyl-	C9H19NO	761-65-9	0.0145	931.482	1775.8	1757 ± 12(6)	853
Formamide, N,N-dimethyl-	C3H7NO	68-12-2	0.489	594.706	1333.8	1326 ± 20(18)	908
Formamide, N-methyl-	C2H5NO	123-39-7	8.895	106.198	812.4	1615 ± 0(1)	817
Formic acid, octyl ester	C9H18O2	112-32-3	0.679	772.721	1551.7	1553 ± 5(4)	897
Furan, 2-ethyl-5-methyl-	C7H10O	1703-52-2	0.0045	881.78	1702.4	1015 ± 3(14)	756
Furan, 2-pentyl-	C9H14O	3777-69-3	0.3725	502.711	1233.9	1231 ± 9(167)	822
Furfural	C5H4O2	98-01-1	0.196	709.208	1470.3	1462 ± 11(285)	841
Heneicosane	C21H44	629-94-7	0.634333	781.072	1562.6	2100	901
Heptacosane	C27H56	593-49-7	0.219667	859.375	1670.6	2700	876
Heptadecane	C17H36	629-78-7	2.88767	873.473	1690.5	1700	948
Heptadecane, 2,6,10,14-tetramethyl-	C21H44	18344-37-1	2.0765	713.982	1476.2		897
Heptadecane, 2-methyl-	C18H38	1560-89-0	0.366	695.452	1453.3		870
Heptadecanoic acid, ethyl ester	C19H38O2	14010-23-2	0.009	1271.61	2353.7	2349 ± 8(13)	761
Heptanal	C7H14O	111-71-7	1.779	458.844	1188.6	1184 ± 9(257)	932
Heptane, 2,2,4,6,6-pentamethyl-	C12H26	13475-82-6	0.04	816.091	1609.2	949 ± 8(6)	714
Heptane, 3,3,5-trimethyl-	C10H22	7154-80-5	0.009	546.482	1280.2	900 ± 0(1)	709
Heptanoic acid	C7H14O2	111-14-8	0.0105	1042.26	1948	1950 ± 15(90)	864
Heptanoic acid, ethyl ester	C9H18O2	106-30-9	0.23	594.741	1333.9	1331 ± 8(55)	918
Hexacosane	C26H54	630-01-3	0.029	830.175	1629.1	2600	822
Hexadecanal	C16H32O	629-80-1	0.005	1091.12	2028.1	2124 ± 14(18)	761
Hexadecane	C16H34	544-76-3	11.2593	844.324	1649.2	1600	924
Hexadecanoic acid, ethyl ester	C18H36O2	628-97-7	4.85933	1218.46	2253.1	2251 ± 9(77)	919
Hexadecanoic acid, methyl ester	C17H34O2	112-39-0	0.005	1196.99	2213.5	2208 ± 10(64)	778
Hexadecanoic acid, propyl ester	C19H38O2	2239-78-3	0.045	1262.5	2336.1	2342 ± 7(2)	867
Hexane, 2,2,3,3-tetramethyl-	C10H22	13475-81-5	0.094	683.143	1438.1		853
Hexane, 2,3,5-trimethyl-	C9H20	1069-53-0	0.0001	169.481	887.4		751
Hexane, 2,4-dimethyl-	C8H18	589-43-5	0.009	309.779	1044		807
Hexane, 3,3-dimethyl-	C8H18	563-16-6	0.295	584.49	1322.1		849
Hexanoic acid	C6H12O2	142-62-1	0.155	975.087	1842.1	1846 ± 12(326)	932
Hexanoic acid, 2-ethyl-	C8H16O2	149-57-5	0.008	1039.77	1944	1960 ± 9(27)	831
Hexanoic acid, butyl ester	C10H20O2	626-82-4	0.081	661.854	1411.7	1407 ± 8(39)	809
Hexanoic acid, ethyl ester	C8H16O2	123-66-0	3.6385	504.477	1235.8	1233 ± 9(275)	884
Hexanoic acid, hexyl ester	C12H24O2	6378-65-0	0.144	813.978	1606.2	1602 ± 7(40)	850
Hexanoic acid, propyl ester	C9H18O2	626-77-7	0.014	581.633	1318.9	1316 ± 9(22)	830
Hydrogen azide	HN3	7782-79-8	0.184	992.308	1868.7	1213 ± 0(1)	941
Hydroperoxide, hexyl	C6H14O2	4312-76-9	0.611	608.545	1349.7		879
Isobutane	C4H10	75-28-5	0.006	363.385	1096.1	371 ± 2(2)	810
Isopentyl hexanoate	C11H22O2	2198-61-0	0.064	698.946	1457.6	1451 ± 5(29)	848
Isophorone	C9H14O	78-59-1	0.006	810.054	1600.6	1591 ± 16(31)	732
Isopropylcyclobutane	C7H14	872-56-0	0.013	693.426	1450.8		822
Levomenthol	C10H20O	2216-51-5	0.383	836.421	1638	1633 ± 19(8)	905
Linoleic acid ethyl ester	C20H36O2	544-35-4	0.062	1461.32	2696.3	2521 ± 11(23)	886
Methanesulfonyl chloride	CH3ClO2S	124-63-0	0.0001	454.174	1184.1	1208 ± 8(2)	770
Methional	C4H8OS	3268-49-3	0.0001	701.407	1460.7	1454 ± 9(212)	812
Methoxyacetyl chloride	C3H5ClO2	38870-89-2	0.026	220.205	947.5		867
Methyl vinyl ketone	C4H6O	78-94-4	0.033	567.782	1303	946 ± 4(23)	733
Monomethyl oxalate	C3H4O4	600-23-7	0.0001	579.286	1316.2		787
Muramic acid	C9H17NO7	1114-41-6	0.031	759.606	1534.6		756
n-Caproic acid vinyl ester	C8H14O2	3050-69-9	0.009	854.619	1663.8		796
n-Heptadecanol-1	C17H36O	1454-85-9	0.109	888.571	1712.4	2475 ± 14(8)	883
Naphthalene, 1,6-dimethyl-	C12H12	575-43-9	0.008	1084.81	2017.4	2006 ± 0(3)	826
Naphthalene, 1,7-dimethyl-	C12H12	575-37-1	0.008	1084.89	2017.5	2000 ± 0(3)	878
Naphthalene, 2,7-dimethyl-	C12H12	582-16-1	0.002	1061.4	1978.8	1970 ± 0(1)	849
Naphthalene, 2-methyl-	C11H10	91-57-6	0.017	1014.71	1903.5	1858 ± 8(20)	905
Nitrous oxide	N2O	10024-97-2	1.611	354.598	1087.6		925
Nonadecane	C19H40	629-92-5	3.24167	728.384	1494.1	1900	911
Nonanal	C9H18O	124-19-6	3.66367	648.169	1395.1	1391 ± 8(461)	940
Nonane	C9H20	111-84-2	2.191	424.309	1155.2	900	889
Nonane, 3,7-dimethyl-	C11H24	17302-32-8	0.016	760.908	1536.3	1060 ± 0(1)	769
Nonane, 4-ethyl-5-methyl-	C12H26	1632-71-9	0.045	402.963	1134.5	1112 ± 0(2)	747
Nonanoic acid, 9-oxo-, ethyl ester	C11H20O3	3433-16-7	0.0975	1131.04	2095.7	2160 ± 0(1)	861
Nonanoic acid, ethyl ester	C11H22O2	123-29-5	0.067	759.031	1533.8	1531 ± 7(45)	886
o-Xylene	C8H10	95-47-6	0.056	413.663	1144.9	1186 ± 8(132)	817
Octadecane, 2-methyl-	C19H40	1560-88-9	0.047	859.368	1670.5	1862 ± 0(1)	842
Octadecanoic acid, ethyl ester	C20H40O2	111-61-5	0.014	1324.23	2456	2451 ± 13(21)	856
Octanal	C8H16O	124-13-0	1.544	557.003	1291.3	1289 ± 9(377)	879
Octane, 3,5-dimethyl-	C10H22	15869-93-9	0.2375	672.905	1425.4		890
Octane, 4-methyl-	C9H20	2216-34-4	0.013	309.613	1043.8	823 ± 0(3)	867
Octanoic acid	C8H16O2	124-07-2	0.0186667	1106.46	2054.1	2060 ± 15(265)	879
Octanoic acid, ethyl ester	C10H20O2	106-32-1	1.519	679.626	1433.7	1435 ± 6(207)	915
Oleic Acid	C18H34O2	112-80-1	0.027	1167.43	2160.3	3173 ± 14(10)	768
Oxalic acid	C2H2O4	144-62-7	0.001	126.231	836.1		765
Oxalic acid, butyl propyl ester	C9H16O4		0.088	618.824	1361.5		831
Oxalic acid, heptyl propyl ester	C12H22O4		0.35	673.048	1425.6		819
Oxalic acid, isobutyl heptyl ester	C13H24O4		0.059	618.897	1361.6		810
p-Cymen-7-ol	C10H14O	536-60-7	0.067	667.616	1418.8	2113 ± 0(45)	734
Pentadecane	C15H32	629-62-9	0.476	953.315	1808.4	1500	928
Pentadecane, 2,6,10-trimethyl-	C18H38	3892-00-0	0.237	621.078	1364.1		880
Pentadecane, 2-methyl-	C16H34	1560-93-6	0.0535	768.007	1545.6		891
Pentadecanoic acid, ethyl ester	C17H34O2	41114-00-5	0.132	1159.85	2146.8	2148 ± 11(19)	912
Pentane, 3-ethyl-3-methyl-	C8H18	1067-08-9	0.138	639.156	1384.8	770 ± 0(1)	775
Pentanedioic acid, dimethyl ester	C7H12O4	1119-40-0	0.022	880.899	1701.1	1687 ± 3(5)	811
Pentanoic acid	C5H10O2	109-52-4	0.026	975.095	1842.1	1733 ± 13(119)	869
Pentanoic acid, 2,2,4-trimethyl-3-carboxyisopropyl, isobutyl ester	C16H30O4		0.039	996.464	1875.2		887
Pentanoic acid, 2,2,4-trimethyl-3-hydroxy-, isobutyl ester	C12H24O3	244074-78-0	0.139	1002.81	1885		856
Pentanoic acid, ethyl ester	C7H14O2	539-82-2	0.131	408.034	1139.4	1134 ± 7(66)	827
Phenol	C6H6O	108-95-2	0.0593333	1079.91	2009.1	2000 ± 15(167)	925
Phenol, 2-methyl-5-(1-methylethyl)-	C10H14O	499-75-2	0.066	667.583	1418.8	2236 ± 10(141)	762
Phenylephrine	C9H13NO2	59-42-7	0.108	353.042	1086.1		762
Phenylethyl Alcohol	C8H10O	60-12-8	0.0983333	1021.77	1914.9	1906 ± 15(423)	818
Propanal	C3H6O	123-38-6	0.003	807.721	1597.5	798 ± 14(50)	778
Propane, 1,2-dimethoxy-	C5H12O2	7778-85-0	0.007	748.991	1520.7	940 ± 0(1)	759
Propane, 1-nitro-	C3H7NO2	108-03-2	0.044	783.821	1566.2	1238 ± 11(13)	803
Propanenitrile, 2,2'-azobis[2-methyl-	C8H12N4	78-67-1	0.202333	842.945	1647.3		952
Propanenitrile, 3-methoxy-	C4H7NO	110-67-8	0.001	663.849	1414.2		750
Propanoic acid	C3H6O2	79-09-4	0.036	857.64	1668.1	1535 ± 11(130)	726
Propanoic acid, 2-hydroxy-, ethyl ester	C5H10O3	97-64-3	0.003	626.424	1370.2	1347 ± 9(77)	849
Propanoic acid, 2-methoxy-, methyl ester	C5H10O3	17639-76-8	0.0001	779.31	1560.3		773
Propanoic acid, 2-methyl-	C4H8O2	156564-41-9	0.026	783.817	1566.2	1570 ± 12(142)	881
Propanoic acid, 2-methyl-, 3-hydroxy-2,2,4-trimethylpentyl ester	C12H24O3	77-68-9	0.112	991.645	1867.7		759
Propanoic acid, 2-methyl-, hexyl ester	C10H20O2	164183	0.028	664.038	1414.4	1339 ± 4(15)	708
Propanoic acid, 2-oxo-	C3H4O3	127-17-3	0.154	333.419	1067		784
Propanoic acid, anhydride	C6H10O3	123-62-6	0.046	662.202	1412.1		841
Propanoic acid, ethenyl ester	C5H8O2	105-38-4	0.008	441.601	1171.9	960 ± 0(1)	712
Propyl octanoate	C11H22O2	624-13-5	0.037	746.374	1517.3	1510 ± 5(14)	703
Pyrazine, 2,3-dimethyl-	C6H8N2	5910-89-4	0.0785	607.435	1348.4	1344 ± 9(93)	789
Pyrazine, 2,5-dimethyl-	C6H8N2	123-32-0	0.272667	585.874	1323.7	1320 ± 11(130)	950
Pyrazine, 2,6-diethyl-	C8H12N2	13067-27-1	0.004	702.148	1461.6	1444 ± 15(27)	771
Pyrazine, 2,6-dimethyl-	C6H8N2	108-50-9	0.505	591.01	1329.6	1328 ± 11(125)	858
Pyrazine, 2-ethenyl-6-methyl-	C7H8N2	13925-09-2	0.973	727.024	1492.4	1490 ± 4(22)	807
Pyrazine, 2-ethyl-5-methyl-	C7H10N2	13360-64-0	0.062	645.318	1391.9	1387 ± 10(75)	767
Pyrazine, 2-ethyl-6-methyl-	C7H10N2	13925-03-6	0.286	645.264	1391.8	1386 ± 11(72)	859
Pyrazine, methyl-	C5H6N2	109-08-0	0.0403333	535.523	1268.6	1266 ± 10(129)	927
Pyrazine, trimethyl-	C7H10N2	14667-55-1	0.139333	656.008	1404.5	1402 ± 8(114)	934
Pyridine	C5H5N	110-86-1	0.007	454.577	1184.5	1185 ± 10(119)	936
Pyridine, 2,4,6-trimethyl-	C8H11N	108-75-8	0.031	623.957	1367.4	1371 ± 9(21)	872
Pyridine, 2-methyl-	C6H7N	109-06-8	0.001	487.167	1217.5	1219 ± 9(62)	709
Pyridine, 2-methyl-5-phenyl-	C12H11N	3256-88-0	0.488	649.045	1396.1	2282 ± 8(3)	712
Pyrimidine-2,4,6-trione, 1-butyl-5-[(2-piperazin-1-yl-ethylamino)methylene]-	C15H25N5O3		0.015	808.411	1598.4		751
Styrene	C8H8	100-42-5	0.0185	529.236	1262	1261 ± 10(102)	932
Sulfurous acid, 2-ethylhexyl hexyl ester	C14H30O3S		0.095	364.476	1097.2		776
Tetradecane	C14H30	629-59-4	1.12167	652.63	1400.3	1400	907
Tetradecanoic acid, ethyl ester	C16H32O2	124-06-1	0.113	1100.5	2044	2049 ± 11(59)	883
trans-2-Undecen-1-ol	C11H22O	75039-84-8	0.013	959.089	1817.3	1899 ± 0(1)	732
trans-β-Ionone	C13H20O	79-77-6	0.0365	1040.78	1945.6	1940 ± 17(197)	891
Triacetin	C9H14O6	102-76-1	0.01	1116.31	2070.7	2077 ± 26(3)	891
Tridecane	C13H28	629-50-5	1.74167	726.205	1491.4	1300	918
Tridecane, 2-methyl-	C14H30	1560-96-9	0.655	608.775	1350		921
Tridecane, 4,8-dimethyl-	C15H32	55030-62-1	0.036	636.46	1381.7	1488 ± 0(1)	922
Tridecane, 6-methyl-	C14H30	13287-21-3	0.0225	597.485	1337		869
Undecane	C11H24	1120-21-4	0.211	767.926	1545.5	1100	710
Undecane, 2,4-dimethyl-	C13H28	17312-80-0	0.2845	786.041	1569.1		807
Undecane, 2,6-dimethyl-	C13H28	17301-23-4	1.93267	603.552	1344	1046 ± 0(1)	941
Undecane, 2-methyl-	C12H26	7045-71-8	2.86	625.376	1369	1155 ± 0(1)	887
Undecane, 3,7-dimethyl-	C13H28	17301-29-0	0.084	382.275	1114.5		870
Undecane, 3,8-dimethyl-	C13H28	17301-30-3	0.074	539.392	1272.7		820
Undecane, 3-ethyl-	C13H28	17312-58-2	0.0505	606.494	1347.4		814
Undecane, 4,7-dimethyl-	C13H28	17301-32-5	0.801333	737.466	1505.6		853
Undecane, 4,8-dimethyl-	C13H28	17301-33-6	2.135	477.449	1207.2		923
Undecane, 4-ethyl-	C13H28	17312-59-3	0.224	683.115	1438		827
Z-1,8-Dodecadiene	C12H22		0.114	924.207	1765		782
α-Ionone	C13H20O	127-41-3	0.1035	984.758	1857	1840 ± 20(36)	768
α-Terpineol	C10H18O	98-55-5	0.0295	877.981	1696.9	1697 ± 10(594)	780
(2-Methyloxan-2-yl)methanol	C7H14O2		0.038	808.582	1598.6		743
(3-Methylphenyl) methanol, 1-methylpropyl ether	C12H18O		0.001	1678.98	3069.2		744
(5-Formyl-1H-pyrrol-3-yl)acetonitrile	C7H6N2O		0.025	765.086	1541.7		721
1,3-Cyclohexadiene, 5-ethyl-	C8H12	40085-08-3	1.616	813.99	1606.2		713
1-Methylcycloheptanol	C8H16O	3761-94-2	0.144	813.528	1605.5		748
1-Pentadecyne	C15H28	765-13-9	0.007	959.114	1817.3		718
1-Propanol, 2-(2-methoxy-1-methylethoxy)-	C7H16O3	55956-21-3	0.023	717.493	1480.6		701
1H-1,2,4-Triazol-5-amine, 1-methyl-	C3H6N4	15795-39-8	0.005	416.751	1147.8		711
1H-Pyrrole-2,5-dione	C4H3NO2	541-59-3	0.001	821.055	1616.2		733
2,2,4-Trimethyl-1,3-pentanediol diisobutyrate	C16H30O4	6846-50-0	0.024	996.349	1875		747
2,4-Hexadiyne	C6H6	2809-69-0	0.131	227.276	955.8		711
2-(6-Chloro-3-nitro-4-phenyl-quinolin-2-ylsulfanyl)-1-(2,3-dihydro-benzo[1,4]dioxin-6-yl)- ethanone	C25H17ClN2O5S		0.015	1163.74	2153.8		719
2-Butene-1,4-diol, diacetate	C8H12O4	18621-75-5	0.072	496.249	1227.1		716
2-Ethylbutyric acid, tetrahydrofurfuryl ester	C11H20O3		0.2	305.453	1039.8		701
2-Phenyl-1,2,3,4-tetrahydro-1,4-methanonaphthalen-2-ol	C17H16O	93318-84-4	0.0001	1062.86	1981.2		726
3-Butene-1,2-diol	C4H8O2	497-06-3	0.383	916.752	1754		712
3-Methylcyclopentyl acetate	C8H14O2	24070-70-0	0.623	432.665	1163.3		701
4-Pyridinamine, N,N-dimethyl-	C7H10N2	1122-58-3	0.11	645.776	1392.4		725
5-Methyl-1-hexyn-3-ol	C7H12O	61996-79-0	0.914	718.462	1481.8		744
6-tert-Butyl-2,4-dimethylphenol	C12H18O	1879-09-0	0.007	1163.92	2154.1		711
7-Oxabicyclo[4.1.0]heptan-2-ol	C6H10O2	1192-78-5	0.309	718.648	1482		713
anti-2-Acetoxyacetaldoxime	C4H7NO3	37858-07-4	0.182	618.553	1361.2		722
Benzenamine, 2-(2,4,5-trichlorophenylsulfonylamino)-5-methyl-	C13H11Cl3N2O2S		0.141	656.579	1405.2		712
Benzenemethanol, α,4-dimethyl-	C9H12O	536-50-5	0.011	1014.28	1902.8		709
Benzenemethanol, α-methyl-, (S)-	C8H10O	1445-91-6	0.006	957.089	1814.2		709
Carbonic acid, nonyl prop-1-en-2-yl ester	C13H24O3		0.038	953.363	1808.4		716
Chromium, bis(anisole)-	C14H16CrO2	57820-92-5	0.104	607.418	1348.4		744
Cyclobutane, 1,1,2,3,3-pentamethyl-	C9H18	57905-86-9	0.084	406.006	1137.4		736
Cyclobutylamine, N-acetyl-	C6H11NO	61771-98-0	0.038	440.128	1170.5		710
Cyclohexane, 1-methyl-4-(1-methylethenyl)-, trans-	C10H18	1124-25-0	0.011	1421.34	2627.8		738
Cyclooctanecarboxaldehyde	C9H16O	1749092	0.211	767.602	1545		711
Cyclopentane, 1,2,3-trimethyl-, (1α,2α,3α)-	C8H16	2613-69-6	0.009	963.631	1824.3		711
Decane, 2,3,5-trimethyl-	C13H28	62238-11-3	0.378	786.007	1569.1		735
Ethanone, 1-cyclohexyl-	C8H14O	823-76-7	0.182	619.479	1362.2		742
Furan, 2,3-dihydro-5-methyl-	C5H8O	1487-15-6	0.001	402.825	1134.4		738
Heptanoic acid, 2-ethyl-	C9H18O2	3274-29-1	0.005	1039.68	1943.8		742
Heptyl tetradecyl ether	C21H44O		0.021	830.105	1629		716
Hexane, 2,4,4-trimethyl-	C9H20	16747-30-1	0.008	716.644	1479.5		702
Hexane, 3,4-bis(1,1-dimethylethyl)-2,2,5,5-tetramethyl-	C18H38	62850-21-9	0.0515	662.446	1412.4		744
Isopentyl 3-methylpentanoate	C11H22O2		0.037	739.967	1508.9		726
L-Arginine, N2-[(phenylmethoxy)carbonyl]-	C14H20N4O4	1234-35-1	0.003	1077.63	2005.3		714
Naphthalene, 1,4,6-trimethyl-	C13H14	2131-42-2	0.024	1145.49	2121.2		702
Orcinol	C7H8O2	504-15-4	0.129	785.164	1568		711
Oxalic acid, allyl hexyl ester	C11H18O4		0.031	363.112	1095.9		743
Oxalic acid, cyclobutyl tetradecyl ester	C20H36O4		0.007	777.11	1557.5		725
Oxime-, methoxy-phenyl-_	C8H9NO2		0.025	912.459	1747.7		747
Pentane, 3,3-dimethyl-	C7H16	562-49-2	0.327	518.043	1250.2		738
Pentanoic acid, 2-methyl-, anhydride	C12H22O3	63169-61-9	0.03	662.346	1412.3		729
Phthalic acid, 4-bromophenyl heptyl ester	C21H23BrO4		0.004	1375.02	2548.5		719
Phthalic acid, decyl 3-methyl-2-nitrobenzyl ester	C26H33NO6		0.811	727.58	1493.1		710
Propanoic acid, 2-hydroxy-2-methyl-, methyl ester	C5H10O3	2110-78-3	0.047	604.501	1345.1		736
Sulfurous acid, di(2-ethylhexyl) ester	C16H34O3S		0.022	633.964	1378.9		714
tert-Butyl isopropyl carbonate	C8H16O3	30221-21-7	0.062	790.445	1574.9		733
trans-2-Ethyl-2-hexen-1-ol	C8H16O		0.025	669.397	1421		701
Undecane, 3,5-dimethyl-	C13H28	17312-81-1	0.003	796.963	1583.4		721
Undecane, 6-methyl-	C12H26	17302-33-9	0.361	603.928	1344.4		738

## Sheet: Blank
Blank
Note: The 'Blank' group refers to control analyses performed on empty vials using the same SPME fiber and GC×GC–TOFMS conditions.
Sample	Quant S/N	R.T. (s)	Name	Formula	CAS	Retention Index	Area	Area %	Similarity
Agilent new bottle	1084	191.452	Cyclotrisiloxane, hexamethyl-	C6H18O3Si3	541-05-9	868.2	863906281	3.406	909
Agilent new bottle	218	209.175	Cyclotrisiloxane, hexamethyl-	C6H18O3Si3	541-05-9	886.7	37777297	0.149	841
Agilent new bottle	7691	316.964	Cyclotetrasiloxane, octamethyl-	C8H24O4Si4	556-67-2	999	4152210205	16.369	860
Agilent new bottle	154	346.716	Silanol, trimethyl-	C3H10OSi	1066-40-6	1026.9	41078388	0.162	922
Agilent new bottle	1149	358.709	Silanol, trimethyl-	C3H10OSi	1066-40-6	1038.1	434442466	1.713	963
Agilent new bottle	519	403.682	Tetrasiloxane, decamethyl-	C10H30O3Si4	141-62-8	1080	230819613	0.91	918
Agilent new bottle	38	461.427	Cyclotetrasiloxane, octamethyl-	C8H24O4Si4	556-67-2	1135.9	1864902	0.007	727
Agilent new bottle	20168	480.948	Cyclopentasiloxane, decamethyl-	C10H30O5Si5	541-02-6	1155.1	7547813349	29.756	903
Agilent new bottle	21	496.833	N-(Trifluoroacetyl)-O,O',O''-tris(trimethylsilyl)norepinephrine	C19H34F3NO4Si3		1170.8	3152858	0.012	753
Agilent new bottle	413	503.675	Cyclopentasiloxane, decamethyl-	C10H30O5Si5	541-02-6	1177.5	97292502	0.384	893
Agilent new bottle	413	504.281	Cyclotetrasiloxane, octamethyl-	C8H24O4Si4	556-67-2	1178.1	97292502	0.384	759
Agilent new bottle	24	519.632	Cyclohexasiloxane, dodecamethyl-	C12H36O6Si6	540-97-6	1193.2	4221816	0.017	725
Agilent new bottle	450	531.925	Cyclotetrasiloxane, octamethyl-	C8H24O4Si4	556-67-2	1205.8	151563968	0.598	771
Agilent new bottle	110	558.878	Tetrasiloxane, decamethyl-	C10H30O3Si4	141-62-8	1234.8	16217572	0.064	723
Agilent new bottle	23	561.46	Trisiloxane, 1,1,1,5,5,5-hexamethyl-3,3-bis[(trimethylsilyl)oxy]-	C12H36O4Si5	3555-47-3	1237.6	3330953	0.013	807
Agilent new bottle	394	565.461	Silane, trichlorodocosyl-	C22H45Cl3Si	7325-84-0	1241.9	88712436	0.35	903
Agilent new bottle	550	580.991	Pentasiloxane, dodecamethyl-	C12H36O4Si5	141-63-9	1258.5	141417121	0.558	923
Agilent new bottle	47	582.453	2,4-Dihydroxybenzaldehyde, 2TMS derivative	C13H22O3Si2	33617-38-8	1260.1	8894886	0.035	708
Agilent new bottle	97	609.532	Cyclohexasiloxane, dodecamethyl-	C12H36O6Si6	540-97-6	1289.2	13636465	0.054	765
Agilent new bottle	115	628.234	Cyclohexasiloxane, dodecamethyl-	C12H36O6Si6	540-97-6	1310	23334883	0.092	748
Agilent new bottle	36745	630.782	Cyclohexasiloxane, dodecamethyl-	C12H36O6Si6	540-97-6	1313	9915205688	39.089	887
Agilent new bottle	285	636.04	Cyclotrisiloxane, hexamethyl-	C6H18O3Si3	541-05-9	1319.1	53051239	0.209	786
Agilent new bottle	219	639.719	Silane, trichlorodocosyl-	C22H45Cl3Si	7325-84-0	1323.4	42936651	0.169	800
Agilent new bottle	555	652.189	Cyclohexasiloxane, dodecamethyl-	C12H36O6Si6	540-97-6	1338	152173638	0.6	916
Agilent new bottle	15	669.095	Hexasiloxane, tetradecamethyl-	C14H42O5Si6	107-52-8	1357.7	2095983	0.008	756
Agilent new bottle	36	680.827	Cyclotetrasiloxane, (iodomethyl)heptamethyl-	C8H23IO4Si4	17882-88-1	1371.4	5617877	0.022	724
Agilent new bottle	183	724.253	Hexasiloxane, tetradecamethyl-	C14H42O5Si6	107-52-8	1423.7	41507496	0.164	894
Agilent new bottle	7	730.464	Cyclotetrasiloxane, octamethyl-	C8H24O4Si4	556-67-2	1431.5	534872	0.002	812
Agilent new bottle	1	758.836	Silicon tetrafluoride	F4Si	7783-61-1	1467	45146	0	846
Agilent new bottle	476	778.913	3-Hydroxy-4-methoxybenzaldehyde, TBDMS	C14H22O3Si		1492.2	96056115	0.379	722
Agilent new bottle	41	817.724	Cyclohexasiloxane, dodecamethyl-	C12H36O6Si6	540-97-6	1543.4	5558507	0.022	741
Agilent new bottle	82	823.895	Cyclohexasiloxane, dodecamethyl-	C12H36O6Si6	540-97-6	1551.6	15099964	0.06	742
Agilent new bottle	89	827.349	Hexasiloxane, 1,1,3,3,5,5,7,7,9,9,11,11-dodecamethyl-	C12H38O5Si6	995-82-4	1556.2	11600319	0.046	773
Agilent new bottle	553	880.213	Hexasiloxane, tetradecamethyl-	C14H42O5Si6	107-52-8	1628.3	127905617	0.504	827
Agilent new bottle	1810	884.766	Silanediol, dimethyl-	C2H8O2Si	1066-42-8	1634.7	486704122	1.919	969
Agilent new bottle	382	937.118	Silicon tetrafluoride	F4Si	7783-61-1	1709	100034209	0.394	871
Agilent new bottle	235	985.306	Hexasiloxane, tetradecamethyl-	C14H42O5Si6	107-52-8	1780.6	59560175	0.235	779
Agilent new bottle	259	985.753	Cyclotrisiloxane, hexamethyl-	C6H18O3Si3	541-05-9	1781.3	65234857	0.257	842
Agilent new bottle	156	1023.05	Cyclotetrasiloxane, octamethyl-	C8H24O4Si4	556-67-2	1838.5	36375330	0.143	768
Agilent new bottle	66	1077.92	Silicon tetrafluoride	F4Si	7783-61-1	1925.1	6145913	0.024	766
Agilent new bottle	172	1078.78	Hexasiloxane, tetradecamethyl-	C14H42O5Si6	107-52-8	1926.5	31861135	0.126	777
Agilent new bottle	217	1166.26	Hexasiloxane, tetradecamethyl-	C14H42O5Si6	107-52-8	2072.1	66949803	0.264	773
Agilent new bottle	131	1248.29	Hexasiloxane, tetradecamethyl-	C14H42O5Si6	107-52-8	2217.4	41079228	0.162	761
Agilent new bottle	37	1269.12	9,9-Dimethyl-9-silafluorene	C14H14Si	13688-68-1	2256.1	8924455	0.035	732
Agilent new bottle	28	1325.1	Hexasiloxane, tetradecamethyl-	C14H42O5Si6	107-52-8	2361	9729201	0.038	742
Agilent new bottle	49	1413.14	Hexasiloxane, tetradecamethyl-	C14H42O5Si6	107-52-8	2511.6	17189281	0.068	782
Agilent new bottle	19	1546.62	1,1,1,3,5,7,7,7-Octamethyl-3,5-bis(trimethylsiloxy)tetrasiloxane	C14H42O5Si6	2003-92-1	2702.2	7820232	0.031	711
