# Supplementary material for: Influence of Cross-Regional Cultivation on the Flavor Characteristics of Pyropia haitanensis
Source: Foods. 2026 Jan 5;15(1):181. doi: 10.3390/foods15010181 (PMC12785560; doi:10.3390/foods15010181)
Supplement: Supplementary file 1 [file foods-15-00181-s001.zip › Table S2.xlsx]

## Sheet: Total
Table S2 Odor activity compounds of Pyropia haitanensis across different cultivation sites.
Total odor activity compounds
Name	Formula	CAS	Class	Subclass	Odor Character
1-Decene	C10H20	872-05-9	Hydrocarbons	Acyclic alkenes	pleasant
1-Heptanol	C7H16O	111-70-6	Alcohols	Fatty alcohols	Grassy
1-Hexanol, 2-ethyl-	C8H18O	104-76-7	Alcohols	Fatty alcohols	Rose, Green
1-Octanol	C8H18O	111-87-5	Alcohols	Fatty alcohols	penetrating
2(3H)-Furanone, 5-butyldihydro-	C8H14O2	104-50-7	Heterocyclic_Compounds	Gamma-lactones	Fruity, Peach, Creamy And Sweet With A Fatty Nuance
2(3H)-Furanone, dihydro-5-pentyl-	C9H16O2	104-61-0	Heterocyclic_Compounds	Gamma-lactones	Coconut-Like
2(3H)-Furanone, dihydro-5-propyl-	C7H12O2	105-21-5	Heterocyclic_Compounds	Gamma-lactones	Sweet
2,3-Butanediol	C4H10O2	513-85-9	Alcohols	Diols	Fruits, Onion
2,6-Nonadienal, (E,Z)-	C9H14O	557-48-2	Aldehydes	Polyunsaturated aldehydes	Cucumber, Green
2-Furancarboxaldehyde, 5-methyl-	C6H6O2	620-02-0	Aldehydes	Furancarboxaldehydes	Sweet, Caramelic, Bready, Brown, Coffee-Like
2-Hexenal, (E)-	C6H10O	6728-26-3	Aldehydes	Unsaturated aldehydes	Apple-Like,Planty Green,Stinkbug
2-Pentanone, 4-hydroxy-4-methyl-	C6H12O2	123-42-2	Ketones	Hydroxy ketones	sweet
5-Hepten-2-one, 6-methyl-	C8H14O	110-93-0	Ketones	Unsaturated ketones	Herby, Green, Citrus, Musty, Lemongrass
Acetophenone	C8H8O	98-86-2	Ketones	Aromatic ketones	sweet, almond,pungent, oranges,river water
Benzaldehyde	C7H6O	100-52-7	Benzenoids	Aromatic aldehydes	bitter almond, fruit,vanilla
Benzene, 1,2,4-trimethyl-	C9H12	95-63-6	Benzenoids	Alkylbenzenes	aromatic
Benzeneacetaldehyde	C8H8O	122-78-1	Aldehydes	Aromatic aldehydes	Floral, Honey
Benzeneacetic acid, ethyl ester	C10H12O2	101-97-3	Benzenoids	Aromatic esters	Floral, Rosy-Flavor, Honey
Benzothiazole	C7H5NS	95-16-9	Heterocyclic_Compounds	Benzothiazoles	Gasoline,Leather, Roasted,Smoky And Rubber
Butanedioic acid, diethyl ester	C8H14O4	123-25-1	Esters	Dicarboxylic acid esters	Fruity, Sweet
Butanoic acid, 3-methyl-	C5H10O2	503-74-2	Lipids and lipid-like molecules	Branched fatty acids	Rancid Cheese, Sweaty, Putrid
Butanoic acid, 3-methyl-, ethyl ester	C7H14O2	108-64-5	Esters	Branched fatty acid ethyl esters	Fruity, Apple-Flavor
Butyrolactone	C4H6O2	96-48-0	Heterocyclic_Compounds	Lactones	Wcreamy, Fatty
Caprolactam	C6H11NO	105-60-2	Heterocyclic_Compounds	Lactams	mild
Cyclohexanone	C6H10O	108-94-1	Ketones	Cyclic ketones	sweet, sharp
Decanoic acid, ethyl ester	C12H24O2	110-38-3	Esters	Fatty acid ethyl esters	Brandy
Furan, 2-pentyl-	C9H14O	3777-69-3	Heterocyclic_Compounds	Alkyl furans	Green Beans, Vegetable
Heptanal	C7H14O	111-71-7	Aldehydes	Fatty aldehydes	Citrus, Fatty, Rancid
Heptanoic acid, ethyl ester	C9H18O2	106-30-9	Esters	Fatty acid ethyl esters	Fruity
Hexadecanoic acid, ethyl ester	C18H36O2	628-97-7	Esters	Fatty acid ethyl esters	Wax
Hexanal	C6H12O	66-25-1	Aldehydes	Fatty aldehydes	Green Grass, Fruity
Hexanoic acid	C6H12O2	142-62-1	Lipids and lipid-like molecules	Saturated fatty acids	Roses, Geraniumc
Hexanoic acid, butyl ester	C10H20O2	626-82-4	Esters	Fatty acid esters	Fruity, Pineapple-Flavor
Hexanoic acid, ethyl ester	C8H16O2	123-66-0	Esters	Fatty acid ethyl esters	Fruity, Green Apple
Isophorone	C9H14O	78-59-1	Ketones	Cyclohexenones	sharp
Methional	C4H8OS	3268-49-3	Aldehydes	Organosulfur aldehydes	Cooked Potato
Methyl salicylate	C8H8O3	119-36-8	Esters	Salicylic acid esters	Caramel, Peppermint
Nonanal	C9H18O	124-19-6	Aldehydes	Fatty aldehydes	Aldehyde, Citrus, Orange Peel
Nonanoic acid, ethyl ester	C11H22O2	123-29-5	Esters	Fatty acid ethyl esters	Floral, Fruity
Octanal	C8H16O	124-13-0	Aldehydes	Fatty aldehydes	Lemon, Citrus, Green Grass
Octanoic acid	C8H16O2	124-07-2	Lipids and lipid-like molecules	Saturated fatty acids	Rancid, Cheese, Fatty Acid
Octanoic acid, ethyl ester	C10H20O2	106-32-1	Heterocyclic_Compounds	Fatty acid ethyl esters	Fruity
Phenol	C6H6O	108-95-2	Benzenoids	Phenols	medicinal, acid,ink, creosote,empyreumatic
Phenol, 2-methyl-	C7H8O	95-48-7	Benzenoids	Alkylphenols	Phenol
Propanoic acid, 2-hydroxy-, ethyl ester	C5H10O3	97-64-3	Esters	Alpha-hydroxy acid esters	Fruity, Slightly Fattyflavor
Pyrazine, trimethyl-	C7H10N2	14667-55-1	Heterocyclic_Compounds	Pyrazines	Roasted Nuts, Cocoa, Peanuts
Pyridine	C5H5N	110-86-1	Heterocyclic_Compounds	Pyridines	burnt, pungent,nauseating
Pyridine, 2-methyl-	C6H7N	109-06-8	Heterocyclic_Compounds	Methylpyridines	strong, unpleasant
Tetradecanoic acid, ethyl ester	C16H32O2	124-06-1	Esters	Fatty acid ethyl esters	Sweet, Waxy
n-Decanoic acid	C10H20O2	334-48-5	Lipids and lipid-like molecules	Saturated fatty acids	Fatty, Rancid, Soap
1-Butanol, 3-methyl-	C5H12O	123-51-3	Alcohols	Branched fatty alcohols	sweet, malty, rancid,rubber,
1-Propanol, 3-(methylthio)-	C4H10OS	505-10-2	Ethers	Thioethers	Cabbage, Cooked Potato, Garlic
2(3H)-Furanone, 5-ethyldihydro-	C6H10O2	695-06-7	Heterocyclic_Compounds	Gamma-lactones	Sweet
2-Furanmethanol	C5H6O2	98-00-0	Heterocyclic_Compounds	Furan derivatives	sweet, ether, alcohol
2-Nonenal, (E)-	C9H16O	18829-56-6	Aldehydes	Unsaturated aldehydes	Fatty, Cucumber
2-Pyrrolidinone, 1-methyl-	C5H9NO	872-50-4	Heterocyclic_Compounds	Lactams	amine
Benzene, 1,2-dichloro-	C6H4Cl2	95-50-1	Benzenoids	Halobenzenes	camphor
Benzoic acid, ethyl ester	C9H10O2	93-89-0	Esters	Benzoic acid esters	Fruity, Herb-Flavor
Hexanoic acid, propyl ester	C9H18O2	626-77-7	Esters	Fatty acid esters	Fruity, Pineapple-Flavor
Nonane	C9H20	111-84-2	Hydrocarbons	Acyclic alkanes	gasoline
Pentanoic acid, ethyl ester	C7H14O2	539-82-2	Esters	Fatty acid ethyl esters	Fruity, Apple-Flavor
Phenol, 4-ethyl-	C8H10O	123-07-9	Benzenoids	Alkylphenols	Phenolic, Leather
Styrene	C8H8	100-42-5	Benzenoids	Vinylbenzenes	sharp, sweet
1-Butanol, 2-methyl-, acetate	C7H14O2	624-41-9	Esters	Acetate esters	fruity，sweet
1-Octen-3-ol	C8H16O	3391-86-4	Alcohols	Unsaturated fatty alcohols	Mushroom
2-Hexen-1-ol, (E)-	C6H12O	928-95-0	Alcohols	Unsaturated fatty alcohols	Fruity,Fresh,Green
Benzene, (1-methylethyl)-	C9H12	98-82-8	Benzenoids	Alkylbenzenes	sharp
Butyl lactate	C7H14O3	138-22-7	Esters	Alpha-hydroxy acid esters	Creamy, Fruity
Furan, 2-ethyl-	C6H8O	3208-16-0	Heterocyclic_Compounds	Alkyl furans	Burnt,Sweet,Coffee-Like
3-Buten-2-one, 4-(2,6,6-trimethyl-1-cyclohexen-1-yl)-	C13H20O	14901-07-6	Lipids and lipid-like molecules	Apocarotenoids	Flowery, Violet-Like
Acetic acid, pentyl ester	C7H14O2	628-63-7	Esters	Acetate esters	banana, etherous
Dodecanoic acid, ethyl ester	C14H28O2	106-33-2	Esters	Fatty acid ethyl esters	Sweet, Waxy, Floral
Acetic acid, 2-phenylethyl ester	C10H12O2	103-45-7	Benzenoids	Aromatic acetate esters	Rose, Honey

## Sheet: Common
Shared odor activity compounds in Pyropia haitanensis cultivated across different sites
Name	Formula	CAS	Class	Subclass	Range of Odor Min	Range of Odor Max	Odor Character	Liaoning		Shandong		Jiangsu		Zhejiang		Fujian		Guangdong
								Content (%)	ROAV	Content (%)	ROAV	Content (%)	ROAV	Content (%)	ROAV	Content (%)	ROAV	Content (%)	ROAV
Heptanal	C7H14O	111-71-7	Aldehydes	Fatty aldehydes	0.003		Citrus, Fatty, Rancid	0.574333	100	0.431	55.3866	0.49	100	1.613	79.5561	2.28433	100	1.779	100
Furan, 2-pentyl-	C9H14O	3777-69-3	Heterocyclic_Compounds	Alkyl furans	0.006		Green Beans, Vegetable	0.552667	48.1138	1.55633	100	0.533167	54.4048	0.282167	6.95849	0.365667	8.00379	0.2485	6.98426
Nonanal	C9H18O	124-19-6	Aldehydes	Fatty aldehydes	1		Aldehyde, Citrus, Orange Peel	2.45533	1.28253	4.488	1.73022	7.13767	4.37	1.718	0.254205	4.85933	0.638173	3.66367	0.617819
1-Hexanol, 2-ethyl-	C8H18O	104-76-7	Alcohols	Fatty alcohols	0.198		Rose, Green	0.413667	1.0913	4.68267	9.11752	0.378167	1.16935	0.290667	0.217215	0.3755	0.249061	0.489333	0.416759
Acetophenone	C8H8O	98-86-2	Ketones	Aromatic ketones	0.24	0.59	sweet, almond,pungent, oranges,river water	0.048	0.104469	0.104	0.167059	0.120667	0.307823	0.079	0.0487053	0.0926667	0.0507077	0.0953333	0.0669852
1-Octanol	C8H18O	111-87-5	Alcohols	Fatty alcohols	0.9	1.69	penetrating	0.249833	0.144999	0.625333	0.267866	0.107333	0.0730159	0.218167	0.0358679	0.149667	0.0218396	0.253167	0.0474361
Benzaldehyde	C7H6O	100-52-7	Benzenoids	Aromatic aldehydes	1.5	783	bitter almond, fruit,vanilla	0.16	0.0557168	0.388333	0.0998072	0.233667	0.0953741	0.282333	0.0278504	0.245	0.0214505	0.298	0.033502
Hexadecanoic acid, ethyl ester	C18H36O2	628-97-7	Esters	Fatty acid ethyl esters	2		Wax	0.612667	0.160012	0.197333	0.0380381	0.137	0.0419388	1.41467	0.104661	1.19767	0.0786444	0.125667	0.0105958
Hexanoic acid, ethyl ester	C8H16O2	123-66-0	Esters	Fatty acid ethyl esters	30		Fruity, Green Apple	1.27617	0.02222	1.9645	0.0252452	1.82283	0.0372007	0.370333	0.00182655	0.579333	0.00253612	1.48417	0.0083427
Phenol	C6H6O	108-95-2	Benzenoids	Phenols	4.5	1.95	medicinal, acid,ink, creosote,empyreumatic	0.0666667	0.00773844	0.195667	0.016763	0.0916667	0.0124717	0.0606667	0.00199479	0.0506667	0.00147867	0.0593333	0.00222347
Isophorone	C9H14O	78-59-1	Ketones	Cyclohexenones	0.3	0.19	sharp	0.0005	0.000870575	0.0131667	0.0169201	0.00166667	0.00340136	0.000666667	0.000328812	0.011	0.00481541	0.00233333	0.0013116
Benzeneacetaldehyde	C8H8O	122-78-1	Aldehydes	Aromatic aldehydes	1		Floral, Honey	0.00366667	0.00191526	0.02	0.00771043	0.0556667	0.0340816	0.00316667	0.000468557	0.0055	0.000722311	0.00733333	0.00123665
Octanoic acid, ethyl ester	C10H20O2	106-32-1	Heterocyclic_Compounds	Fatty acid ethyl esters	147		Fruity	0.811833	0.00288474	0.597833	0.00156787	0.7185	0.0029925	0.424833	0.000427624	0.538167	0.000480796	1.01283	0.00116189
2-Hexenal, (E)-	C6H10O	6728-26-3	Aldehydes	Unsaturated aldehydes	190		Apple-Like,Planty Green,Stinkbug	0.997167	0.00274139	0.0596667	0.000121067	0.151667	0.000488722	1.73133	0.0013483	0.823833	0.000569439	0.408667	0.000362711
5-Hepten-2-one, 6-methyl-	C8H14O	110-93-0	Ketones	Unsaturated ketones	50		Herby, Green, Citrus, Musty, Lemongrass	0.138	0.00144167	0.106667	0.000822446	0.148667	0.00182041	0.1	0.000295931	0.102667	0.000269663	0.0996667	0.000336144
Butyrolactone	C4H6O2	96-48-0	Heterocyclic_Compounds	Lactones	35		Wcreamy, Fatty	0.0613333	0.000915347	0.0483333	0.000532387	0.0143333	0.000250729	0.0015	6.34138e-06	0.0025	9.38067e-06	0.0243333	0.000117241
Pyridine	C5H5N	110-86-1	Heterocyclic_Compounds	Pyridines	10	12	burnt, pungent,nauseating	0.003	0.000156703	0.004	0.000154209	0.004	0.000244898	0.00333333	4.93218e-05	0.543333	0.00713556	0.00266667	4.49691e-05
Decanoic acid, ethyl ester	C12H24O2	110-38-3	Esters	Fatty acid ethyl esters	420		Brandy	0.0305	3.79322e-05	0.0201667	1.85112e-05	0.0188333	2.74538e-05	0.0441667	1.55599e-05	0.0406667	1.2716e-05	0.0563333	2.26184e-05
Benzeneacetic acid, ethyl ester	C10H12O2	101-97-3	Benzenoids	Aromatic esters	407		Floral, Rosy-Flavor, Honey	0.0781667	0.000100319	0.370333	0.00035079	0.0438333	6.59379e-05	0.0271667	9.87648e-06	0.0741667	2.39318e-05	0.0428333	1.77473e-05
Hexanoic acid	C6H12O2	142-62-1	Lipids and lipid-like molecules	Saturated fatty acids	3000		Roses, Geraniumc	0.251	4.37028e-05	0.132	1.69629e-05	0.0986667	2.01361e-05	0.0286667	1.41389e-06	0.0646667	2.83088e-06	0.0921667	5.18081e-06
Nonanoic acid, ethyl ester	C11H22O2	123-29-5	Esters	Fatty acid ethyl esters	3150		Floral, Fruity	0.2285	3.78907e-05	0.0518333	6.34377e-06	0.0231667	4.50275e-06	0.0158333	7.43742e-07	0.0321667	1.34109e-06	0.0448333	2.40014e-06
Benzothiazole	C7H5NS	95-16-9	Heterocyclic_Compounds	Benzothiazoles	3871		Gasoline,Leather, Roasted,Smoky And Rubber	0.0343333	4.63287e-06	0.0326667	3.25335e-06	0.0466667	7.38089e-06	0.004	1.52896e-07	0.0266667	9.04706e-07	0.0356667	1.55376e-06
Propanoic acid, 2-hydroxy-, ethyl ester	C5H10O3	97-64-3	Esters	Alpha-hydroxy acid esters	128000		Fruity, Slightly Fattyflavor	0.00583333	2.38048e-08	0.002	6.02377e-09	0.136333	6.52105e-07	0.00416667	4.81658e-09	0.033	3.38583e-08	0.00133333	1.7566e-09

## Sheet: Unique
Unique odor activity compounds in Pyropia haitanensis cultivated across different sites
Liaoning	Name	Formula	CAS	Class	Subclass	Range of Odor Min	Range of Odor Max	Odor Character	Average Area (%)	ROAV
	Butanoic acid, 3-methyl-, ethyl ester	C7H14O2	108-64-5	Esters	Branched fatty acid ethyl esters	7		Fruity, Apple-Flavor	0.00266667	0.000215571
	Cyclohexanone	C6H10O	108-94-1	Ketones	Cyclic ketones	52	219	sweet, sharp	0.004	4.68771e-05
	Phenol, 2-methyl-	C7H8O	95-48-7	Benzenoids	Alkylphenols	31		Phenol	0.00283333	3.55719e-05
Shandong	Name	Formula	CAS	Class	Subclass	Range of Odor Min	Range of Odor Max	Odor Character	Average Area (%)	ROAV
	1-Butanol, 3-methyl-	C5H12O	123-51-3	Alcohols	Branched fatty alcohols	1.69	1.75	sweet, malty, rancid,rubber,	6.13433	0.0708184
	1-Propanol, 3-(methylthio)-	C4H10OS	505-10-2	Ethers	Thioethers	1000		Cabbage, Cooked Potato, Garlic	0.0186667	9.33819e-06
	2-Furanmethanol	C5H6O2	98-00-0	Heterocyclic_Compounds	Furan derivatives	8000	0	sweet, ether, alcohol	0.023	1.44571e-06
	Benzene, 1,2-dichloro-	C6H4Cl2	95-50-1	Benzenoids	Halobenzenes	20	50	camphor	0.00166667	2.9985e-05
	Phenol, 4-ethyl-	C8H10O	123-07-9	Benzenoids	Alkylphenols	440		Phenolic, Leather	0.001	5.84124e-07
Jiangsu	Name	Formula	CAS	Class	Subclass	Range of Odor Min	Range of Odor Max	Odor Character	Average Area (%)	ROAV
	1-Butanol, 2-methyl-, acetate	C7H14O2	624-41-9	Esters	Acetate esters	26	0.039	fruity，sweet	0.16	0.00500785
Zhejiang	Name	Formula	CAS	Class	Subclass (PubChem / ClassyFire)	Range of Odor Min	Range of Odor Max	Odor Character	Average Area (%)	ROAV
	2-Hexen-1-ol, (E)-	C6H12O	928-95-0	Alcohols	Unsaturated fatty alcohols	231.9		Fruity,Fresh,Green	0.03	2.50969e-05
	Benzene, (1-methylethyl)-	C9H12	98-82-8	Benzenoids	Alkylbenzenes	8	1.3	sharp	0.00433333	9.45335e-05
	Butyl lactate	C7H14O3	138-22-7	Esters	Alpha-hydroxy acid esters	1000		Creamy, Fruity	0.006	1.08508e-06
	Furan, 2-ethyl-	C6H8O	3208-16-0	Heterocyclic_Compounds	Alkyl furans	2.3		Burnt,Sweet,Coffee-Like	0.0276667	0.00233028
Fujian	Name	Formula	CAS	Class	Subclass	Range of Odor Min	Range of Odor Max	Odor Character	Average Area (%)	ROAV
	Acetic acid, pentyl ester	C7H14O2		Esters	Acetate esters	7	43	banana, etherous	0.323333	0.00807571
Guangdong	Name	Formula	CAS	Class	Subclass	Range of Odor Min	Range of Odor Max	Odor Character	Average Area (%)	ROAV
	Acetic acid, 2-phenylethyl ester	C10H12O2		Benzenoids	Aromatic acetate esters	108		Rose, Honey	0.000666667	3.46984e-07

## Sheet: Liaoning
Liaoning
Name	Formula	CAS	Average Area (%)	Class	Subclass	Range of Odor Min	Range of Odor Max	Odor Character	ROAV
1-Hexanol, 2-ethyl-	C8H18O	104-76-7	0.413667	Alcohols	Fatty alcohols	0.198		Rose, Green	1.0913
1-Octanol	C8H18O	111-87-5	0.249833	Alcohols	Fatty alcohols	0.9	1.69	penetrating	0.144999
2,3-Butanediol	C4H10O2	513-85-9	0.554667	Alcohols	Diols	4.5		Fruits, Onion	0.0643838
1-Heptanol	C7H16O	111-70-6	0.006	Alcohols	Fatty alcohols	3		Grassy	0.00104469
Heptanal	C7H14O	111-71-7	0.574333	Aldehydes	Fatty aldehydes	0.003		Citrus, Fatty, Rancid	100
2,6-Nonadienal, (E,Z)-	C9H14O	557-48-2	0.174667	Aldehydes	Polyunsaturated aldehydes	0.02		Cucumber, Green	4.56181
Nonanal	C9H18O	124-19-6	2.45533	Aldehydes	Fatty aldehydes	1		Aldehyde, Citrus, Orange Peel	1.28253
Octanal	C8H16O	124-13-0	0.741	Aldehydes	Fatty aldehydes	2.5		Lemon, Citrus, Green Grass	0.154823
Hexanal	C6H12O	66-25-1	1.5365	Aldehydes	Fatty aldehydes	20		Green Grass, Fruity	0.0401291
2-Hexenal, (E)-	C6H10O	6728-26-3	0.997167	Aldehydes	Unsaturated aldehydes	190		Apple-Like,Planty Green,Stinkbug	0.00274139
Benzeneacetaldehyde	C8H8O	122-78-1	0.00366667	Aldehydes	Aromatic aldehydes	1		Floral, Honey	0.00191526
Methional	C4H8OS	3268-49-3	0.000666667	Aldehydes	Organosulfur aldehydes	7.12		Cooked Potato	4.89087e-05
2-Furancarboxaldehyde, 5-methyl-	C6H6O2	620-02-0	0.00166667	Aldehydes	Furancarboxaldehydes	2000		Sweet, Caramelic, Bready, Brown, Coffee-Like	4.35287e-07
Benzaldehyde	C7H6O	100-52-7	0.16	Benzenoids	Aromatic aldehydes	1.5	783	bitter almond, fruit,vanilla	0.0557168
Naphthalene	C10H8	91-20-3	0.13	Benzenoids	Polycyclic aromatic hydrocarbons	1.9	1.02	tar, creosote,mothballs,empyreumatic	0.0357394
Phenol	C6H6O	108-95-2	0.0666667	Benzenoids	Phenols	4.5	1.95	medicinal, acid,ink, creosote,empyreumatic	0.00773844
Benzene, 1,2,4-trimethyl-	C9H12	95-63-6	0.0143333	Benzenoids	Alkylbenzenes	6	2.4	aromatic	0.00124782
Benzeneacetic acid, ethyl ester	C10H12O2	101-97-3	0.0781667	Benzenoids	Aromatic esters	407		Floral, Rosy-Flavor, Honey	0.000100319
Phenol, 2-methyl-	C7H8O	95-48-7	0.00283333	Benzenoids	Alkylphenols	31		Phenol	4.77412e-05
Hexadecanoic acid, ethyl ester	C18H36O2	628-97-7	0.612667	Esters	Fatty acid ethyl esters	2		Wax	0.160012
Hexanoic acid, ethyl ester	C8H16O2	123-66-0	1.27617	Esters	Fatty acid ethyl esters	30		Fruity, Green Apple	0.02222
Methyl salicylate	C8H8O3	119-36-8	0.0226667	Esters	Salicylic acid esters	40		Caramel, Peppermint	0.000295995
Butanoic acid, 3-methyl-, ethyl ester	C7H14O2	108-64-5	0.00266667	Esters	Branched fatty acid ethyl esters	7		Fruity, Apple-Flavor	0.000198988
Decanoic acid, ethyl ester	C12H24O2	110-38-3	0.0305	Esters	Fatty acid ethyl esters	420		Brandy	3.79322e-05
Nonanoic acid, ethyl ester	C11H22O2	123-29-5	0.2285	Esters	Fatty acid ethyl esters	3150		Floral, Fruity	3.78907e-05
Tetradecanoic acid, ethyl ester	C16H32O2	124-06-1	0.0113333	Esters	Fatty acid ethyl esters	500		Sweet, Waxy	1.18398e-05
Hexanoic acid, butyl ester	C10H20O2	626-82-4	0.0133333	Esters	Fatty acid esters	678		Fruity, Pineapple-Flavor	1.02723e-05
Heptanoic acid, ethyl ester	C9H18O2	106-30-9	0.0918333	Esters	Fatty acid ethyl esters	13200		Fruity	3.63399e-06
Propanoic acid, 2-hydroxy-, ethyl ester	C5H10O3	97-64-3	0.00583333	Esters	Alpha-hydroxy acid esters	128000		Fruity, Slightly Fattyflavor	2.38048e-08
Butanedioic acid, diethyl ester	C8H14O4	123-25-1	0.000666667	Esters	Dicarboxylic acid esters	353000		Fruity, Sweet	9.86487e-10
Furan, 2-pentyl-	C9H14O	3777-69-3	0.552667	Heterocyclic_Compounds	Alkyl furans	0.006		Green Beans, Vegetable	48.1138
Pyrazine, trimethyl-	C7H10N2	14667-55-1	0.0486667	Heterocyclic_Compounds	Pyrazines	0.023		Roasted Nuts, Cocoa, Peanuts	1.10525
Octanoic acid, ethyl ester	C10H20O2	106-32-1	0.811833	Heterocyclic_Compounds	Fatty acid ethyl esters	147		Fruity	0.00288474
Butyrolactone	C4H6O2	96-48-0	0.0613333	Heterocyclic_Compounds	Lactones	35		Wcreamy, Fatty	0.000915347
2(3H)-Furanone, 5-butyldihydro-	C8H14O2	104-50-7	0.00733333	Heterocyclic_Compounds	Gamma-lactones	7		Fruity, Peach, Creamy And Sweet With A Fatty Nuance	0.000547218
Pyridine	C5H5N	110-86-1	0.003	Heterocyclic_Compounds	Pyridines	10	12	burnt, pungent,nauseating	0.000156703
Caprolactam	C6H11NO	105-60-2	0.019	Heterocyclic_Compounds	Lactams	65	0	mild	0.000152685
Pyridine, 2-methyl-	C6H7N	109-06-8	0.000666667	Heterocyclic_Compounds	Methylpyridines	2.6	0.0236	strong, unpleasant	0.000133935
2(3H)-Furanone, dihydro-5-pentyl-	C9H16O2	104-61-0	0.00233333	Heterocyclic_Compounds	Gamma-lactones	21		Coconut-Like	5.80383e-05
2(3H)-Furanone, dihydro-5-propyl-	C7H12O2	105-21-5	0.0163333	Heterocyclic_Compounds	Gamma-lactones	1000		Sweet	8.53163e-06
Benzothiazole	C7H5NS	95-16-9	0.0343333	Heterocyclic_Compounds	Benzothiazoles	3871		Gasoline,Leather, Roasted,Smoky And Rubber	4.63287e-06
1-Decene	C10H20	872-05-9	0.00366667	Hydrocarbons	Acyclic alkenes	6450	0	pleasant	2.9694e-07
Acetophenone	C8H8O	98-86-2	0.048	Ketones	Aromatic ketones	0.24	0.59	sweet, almond,pungent, oranges,river water	0.104469
5-Hepten-2-one, 6-methyl-	C8H14O	110-93-0	0.138	Ketones	Unsaturated ketones	50		Herby, Green, Citrus, Musty, Lemongrass	0.00144167
Isophorone	C9H14O	78-59-1	0.0005	Ketones	Cyclohexenones	0.3	0.19	sharp	0.000870575
Cyclohexanone	C6H10O	108-94-1	0.004	Ketones	Cyclic ketones	52	219	sweet, sharp	4.01804e-05
2-Pentanone, 4-hydroxy-4-methyl-	C6H12O2	123-42-2	0.00233333	Ketones	Hydroxy ketones	270	13	sweet	4.51409e-06
Butanoic acid, 3-methyl-	C5H10O2	503-74-2	0.156167	Lipids and lipid-like molecules	Branched fatty acids	0.02		Rancid Cheese, Sweaty, Putrid	4.07864
Octanoic acid	C8H16O2	124-07-2	0.044	Lipids and lipid-like molecules	Saturated fatty acids	500		Rancid, Cheese, Fatty Acid	4.59663e-05
Hexanoic acid	C6H12O2	142-62-1	0.251	Lipids and lipid-like molecules	Saturated fatty acids	3000		Roses, Geraniumc	4.37028e-05
n-Decanoic acid	C10H20O2	334-48-5	0.0428333	Lipids and lipid-like molecules	Saturated fatty acids	15000		Fatty, Rancid, Soap	1.49158e-06

## Sheet: Shandong
Shandong
Name	Formula	CAS	Average Area (%)	Class	Subclass	Range of Odor Min	Range of Odor Max	Odor Character	ROAV
1-Hexanol, 2-ethyl-	C8H18O	104-76-7	4.68267	Alcohols	Fatty alcohols	0.198		Rose, Green	9.11752
1-Butanol, 3-methyl-	C5H12O	123-51-3	6.13433	Alcohols	Branched fatty alcohols	1.69	1.75	sweet, malty, rancid,rubber,	1.39936
1-Octanol	C8H18O	111-87-5	0.625333	Alcohols	Fatty alcohols	0.9	1.69	penetrating	0.267866
1-Heptanol	C7H16O	111-70-6	0.0236667	Alcohols	Fatty alcohols	3		Grassy	0.00304134
2,3-Butanediol	C4H10O2	513-85-9	0.0295	Alcohols	Diols	4.5		Fruits, Onion	0.00252731
Heptanal	C7H14O	111-71-7	0.431	Aldehydes	Fatty aldehydes	0.003		Citrus, Fatty, Rancid	55.3866
2-Nonenal, (E)-	C9H16O	18829-56-6	0.02	Aldehydes	Unsaturated aldehydes	0.0002		Fatty, Cucumber	38.5522
Nonanal	C9H18O	124-19-6	4.488	Aldehydes	Fatty aldehydes	1		Aldehyde, Citrus, Orange Peel	1.73022
Octanal	C8H16O	124-13-0	1.2445	Aldehydes	Fatty aldehydes	2.5		Lemon, Citrus, Green Grass	0.191913
Benzeneacetaldehyde	C8H8O	122-78-1	0.02	Aldehydes	Aromatic aldehydes	1		Floral, Honey	0.00771043
Methional	C4H8OS	3268-49-3	0.004	Aldehydes	Organosulfur aldehydes	7.12		Cooked Potato	0.000216585
2-Hexenal, (E)-	C6H10O	6728-26-3	0.0596667	Aldehydes	Unsaturated aldehydes	190		Apple-Like,Planty Green,Stinkbug	0.000121067
2-Furancarboxaldehyde, 5-methyl-	C6H6O2	620-02-0	0.0108333	Aldehydes	Furancarboxaldehydes	2000		Sweet, Caramelic, Bready, Brown, Coffee-Like	2.08824e-06
Benzaldehyde	C7H6O	100-52-7	0.388333	Benzenoids	Aromatic aldehydes	1.5	783	bitter almond, fruit,vanilla	0.0998072
Phenol	C6H6O	108-95-2	0.195667	Benzenoids	Phenols	4.5	1.95	medicinal, acid,ink, creosote,empyreumatic	0.016763
Naphthalene	C10H8	91-20-3	0.0138333	Benzenoids	Polycyclic aromatic hydrocarbons	1.9	1.02	tar, creosote,mothballs,empyreumatic	0.00280687
Benzene, 1,2,4-trimethyl-	C9H12	95-63-6	0.0103333	Benzenoids	Alkylbenzenes	6	2.4	aromatic	0.000663954
Benzeneacetic acid, ethyl ester	C10H12O2	101-97-3	0.370333	Benzenoids	Aromatic esters	407		Floral, Rosy-Flavor, Honey	0.00035079
Benzene, 1,2-dichloro-	C6H4Cl2	95-50-1	0.00166667	Benzenoids	Halobenzenes	20	50	camphor	3.21268e-05
Phenol, 4-ethyl-	C8H10O	123-07-9	0.001	Benzenoids	Alkylphenols	440		Phenolic, Leather	8.76185e-07
Hexadecanoic acid, ethyl ester	C18H36O2	628-97-7	0.197333	Esters	Fatty acid ethyl esters	2		Wax	0.0380381
Hexanoic acid, ethyl ester	C8H16O2	123-66-0	1.9645	Esters	Fatty acid ethyl esters	30		Fruity, Green Apple	0.0252452
Pentanoic acid, ethyl ester	C7H14O2	539-82-2	0.311333	Esters	Fatty acid ethyl esters	27		Fruity, Apple-Flavor	0.0044454
Methyl salicylate	C8H8O3	119-36-8	0.00933333	Esters	Salicylic acid esters	40		Caramel, Peppermint	8.9955e-05
Decanoic acid, ethyl ester	C12H24O2	110-38-3	0.0201667	Esters	Fatty acid ethyl esters	420		Brandy	1.85112e-05
Nonanoic acid, ethyl ester	C11H22O2	123-29-5	0.0518333	Esters	Fatty acid ethyl esters	3150		Floral, Fruity	6.34377e-06
Tetradecanoic acid, ethyl ester	C16H32O2	124-06-1	0.005	Esters	Fatty acid ethyl esters	500		Sweet, Waxy	3.85522e-06
Heptanoic acid, ethyl ester	C9H18O2	106-30-9	0.126833	Esters	Fatty acid ethyl esters	13200		Fruity	3.70432e-06
Benzoic acid, ethyl ester	C9H10O2	93-89-0	0.0055	Esters	Benzoic acid esters	1430		Fruity, Herb-Flavor	1.48278e-06
Hexanoic acid, propyl ester	C9H18O2	626-77-7	0.00333333	Esters	Fatty acid esters	12800		Fruity, Pineapple-Flavor	1.00396e-07
Butanedioic acid, diethyl ester	C8H14O4	123-25-1	0.0136667	Esters	Dicarboxylic acid esters	353000		Fruity, Sweet	1.49258e-08
Propanoic acid, 2-hydroxy-, ethyl ester	C5H10O3	97-64-3	0.002	Esters	Alpha-hydroxy acid esters	128000		Fruity, Slightly Fattyflavor	6.02377e-09
1-Propanol, 3-(methylthio)-	C4H10OS	505-10-2	0.0186667	Ethers	Thioethers	1000		Cabbage, Cooked Potato, Garlic	7.1964e-06
Furan, 2-pentyl-	C9H14O	3777-69-3	1.55633	Heterocyclic_Compounds	Alkyl furans	0.006		Green Beans, Vegetable	100
Pyrazine, trimethyl-	C7H10N2	14667-55-1	0.262333	Heterocyclic_Compounds	Pyrazines	0.023		Roasted Nuts, Cocoa, Peanuts	4.39718
Octanoic acid, ethyl ester	C10H20O2	106-32-1	0.597833	Heterocyclic_Compounds	Fatty acid ethyl esters	147		Fruity	0.00156787
2(3H)-Furanone, 5-butyldihydro-	C8H14O2	104-50-7	0.00966667	Heterocyclic_Compounds	Gamma-lactones	7		Fruity, Peach, Creamy And Sweet With A Fatty Nuance	0.000532387
Butyrolactone	C4H6O2	96-48-0	0.0483333	Heterocyclic_Compounds	Lactones	35		Wcreamy, Fatty	0.000532387
2(3H)-Furanone, dihydro-5-pentyl-	C9H16O2	104-61-0	0.0173333	Heterocyclic_Compounds	Gamma-lactones	21		Coconut-Like	0.000318208
Pyridine, 2-methyl-	C6H7N	109-06-8	0.002	Heterocyclic_Compounds	Methylpyridines	2.6	0.0236	strong, unpleasant	0.000296555
Pyridine	C5H5N	110-86-1	0.004	Heterocyclic_Compounds	Pyridines	10	12	burnt, pungent,nauseating	0.000154209
Caprolactam	C6H11NO	105-60-2	0.0203333	Heterocyclic_Compounds	Lactams	65	0	mild	0.000120599
2(3H)-Furanone, dihydro-5-propyl-	C7H12O2	105-21-5	0.022	Heterocyclic_Compounds	Gamma-lactones	1000		Sweet	8.48147e-06
Benzothiazole	C7H5NS	95-16-9	0.0326667	Heterocyclic_Compounds	Benzothiazoles	3871		Gasoline,Leather, Roasted,Smoky And Rubber	3.25335e-06
2-Furanmethanol	C5H6O2	98-00-0	0.023	Heterocyclic_Compounds	Furan derivatives	8000	0	sweet, ether, alcohol	1.10837e-06
2-Pyrrolidinone, 1-methyl-	C5H9NO	872-50-4	0.00333333	Heterocyclic_Compounds	Lactams	4200	10	amine	3.05969e-07
2(3H)-Furanone, 5-ethyldihydro-	C6H10O2	695-06-7	0.005	Heterocyclic_Compounds	Gamma-lactones	359000		Sweet	5.36938e-09
Nonane	C9H20	111-84-2	0.0926667	Hydrocarbons	Acyclic alkanes	2300	21	gasoline	1.55326e-05
Acetophenone	C8H8O	98-86-2	0.104	Ketones	Aromatic ketones	0.24	0.59	sweet, almond,pungent, oranges,river water	0.167059
Isophorone	C9H14O	78-59-1	0.0131667	Ketones	Cyclohexenones	0.3	0.19	sharp	0.0169201
5-Hepten-2-one, 6-methyl-	C8H14O	110-93-0	0.106667	Ketones	Unsaturated ketones	50		Herby, Green, Citrus, Musty, Lemongrass	0.000822446
Octanoic acid	C8H16O2	124-07-2	0.0313333	Lipids and lipid-like molecules	Saturated fatty acids	500		Rancid, Cheese, Fatty Acid	2.41593e-05
Hexanoic acid	C6H12O2	142-62-1	0.132	Lipids and lipid-like molecules	Saturated fatty acids	3000		Roses, Geraniumc	1.69629e-05
n-Decanoic acid	C10H20O2	334-48-5	0.0271667	Lipids and lipid-like molecules	Saturated fatty acids	15000		Fatty, Rancid, Soap	6.98222e-07

## Sheet: Jiangsu
Jiangsu
Name	Formula	CAS	Average Area (%)	Class	Subclass	Range of Odor Min	Range of Odor Max	Odor Character	ROAV
1-Hexanol, 2-ethyl-	C8H18O	104-76-7	0.378167	Alcohols	Fatty alcohols	0.198		Rose, Green	1.16935
1-Octanol	C8H18O	111-87-5	0.107333	Alcohols	Fatty alcohols	0.9	1.69	penetrating	0.0730159
2,3-Butanediol	C4H10O2	513-85-9	0.0146667	Alcohols	Diols	4.5		Fruits, Onion	0.00199546
2-Furancarboxaldehyde, 5-methyl-	C6H6O2	620-02-0	0.019	Aldehydes	Furancarboxaldehydes	2000		Sweet, Caramelic, Bready, Brown, Coffee-Like	5.81633e-06
2-Hexenal, (E)-	C6H10O	6728-26-3	0.151667	Aldehydes	Unsaturated aldehydes	190		Apple-Like,Planty Green,Stinkbug	0.000488722
Benzeneacetaldehyde	C8H8O	122-78-1	0.0556667	Aldehydes	Aromatic aldehydes	1		Floral, Honey	0.0340816
Heptanal	C7H14O	111-71-7	0.49	Aldehydes	Fatty aldehydes	0.003		Citrus, Fatty, Rancid	100
Hexanal	C6H12O	66-25-1	0.832667	Aldehydes	Fatty aldehydes	20		Green Grass, Fruity	0.0254898
Nonanal	C9H18O	124-19-6	7.13767	Aldehydes	Fatty aldehydes	1		Aldehyde, Citrus, Orange Peel	4.37
Octanal	C8H16O	124-13-0	1.28367	Aldehydes	Fatty aldehydes	2.5		Lemon, Citrus, Green Grass	0.314367
Benzaldehyde	C7H6O	100-52-7	0.233667	Benzenoids	Aromatic aldehydes	1.5	783	bitter almond, fruit,vanilla	0.0953741
Benzene, 1,2,4-trimethyl-	C9H12	95-63-6	0.0373333	Benzenoids	Alkylbenzenes	6	2.4	aromatic	0.00380952
Benzeneacetic acid, ethyl ester	C10H12O2	101-97-3	0.0438333	Benzenoids	Aromatic esters	407		Floral, Rosy-Flavor, Honey	6.59379e-05
Naphthalene	C10H8	91-20-3	0.037	Benzenoids	Polycyclic aromatic hydrocarbons	1.9	1.02	tar, creosote,mothballs,empyreumatic	0.0119227
Phenol	C6H6O	108-95-2	0.0916667	Benzenoids	Phenols	4.5	1.95	medicinal, acid,ink, creosote,empyreumatic	0.0124717
Styrene	C8H8	100-42-5	0.0176667	Benzenoids	Vinylbenzenes	2.8	61	sharp, sweet	0.00386297
Benzoic acid, ethyl ester	C9H10O2	93-89-0	0.000833333	Esters	Benzoic acid esters	1430		Fruity, Herb-Flavor	3.56786e-07
Decanoic acid, ethyl ester	C12H24O2	110-38-3	0.0188333	Esters	Fatty acid ethyl esters	420		Brandy	2.74538e-05
Heptanoic acid, ethyl ester	C9H18O2	106-30-9	0.066	Esters	Fatty acid ethyl esters	13200		Fruity	3.06122e-06
Hexadecanoic acid, ethyl ester	C18H36O2	628-97-7	0.137	Esters	Fatty acid ethyl esters	2		Wax	0.0419388
Hexanoic acid, ethyl ester	C8H16O2	123-66-0	1.82283	Esters	Fatty acid ethyl esters	30		Fruity, Green Apple	0.0372007
Hexanoic acid, propyl ester	C9H18O2	626-77-7	0.0045	Esters	Fatty acid esters	12800		Fruity, Pineapple-Flavor	2.15242e-07
Methyl salicylate	C8H8O3	119-36-8	0.012	Esters	Salicylic acid esters	40		Caramel, Peppermint	0.000183673
Nonanoic acid, ethyl ester	C11H22O2	123-29-5	0.0231667	Esters	Fatty acid ethyl esters	3150		Floral, Fruity	4.50275e-06
Pentanoic acid, ethyl ester	C7H14O2	539-82-2	0.0493333	Esters	Fatty acid ethyl esters	27		Fruity, Apple-Flavor	0.00111867
Propanoic acid, 2-hydroxy-, ethyl ester	C5H10O3	97-64-3	0.136333	Esters	Alpha-hydroxy acid esters	128000		Fruity, Slightly Fattyflavor	6.52105e-07
1-Butanol, 2-methyl-, acetate	C7H14O2	624-41-9	0.16	Esters	Acetate esters	26	0.039	fruity，sweet	0.00376766
2-Pyrrolidinone, 1-methyl-	C5H9NO	872-50-4	0.0203333	Heterocyclic_Compounds	Lactams	4200	10	amine	2.96404e-06
Benzothiazole	C7H5NS	95-16-9	0.0466667	Heterocyclic_Compounds	Benzothiazoles	3871		Gasoline,Leather, Roasted,Smoky And Rubber	7.38089e-06
Butyrolactone	C4H6O2	96-48-0	0.0143333	Heterocyclic_Compounds	Lactones	35		Wcreamy, Fatty	0.000250729
Caprolactam	C6H11NO	105-60-2	0.0178333	Heterocyclic_Compounds	Lactams	65	0	mild	0.000167975
Furan, 2-pentyl-	C9H14O	3777-69-3	0.533167	Heterocyclic_Compounds	Alkyl furans	0.006		Green Beans, Vegetable	54.4048
Octanoic acid, ethyl ester	C10H20O2	106-32-1	0.7185	Heterocyclic_Compounds	Fatty acid ethyl esters	147		Fruity	0.0029925
Pyrazine, trimethyl-	C7H10N2	14667-55-1	0.0901667	Heterocyclic_Compounds	Pyrazines	0.023		Roasted Nuts, Cocoa, Peanuts	2.40018
Pyridine	C5H5N	110-86-1	0.004	Heterocyclic_Compounds	Pyridines	10	12	burnt, pungent,nauseating	0.000244898
5-Hepten-2-one, 6-methyl-	C8H14O	110-93-0	0.148667	Ketones	Unsaturated ketones	50		Herby, Green, Citrus, Musty, Lemongrass	0.00182041
Acetophenone	C8H8O	98-86-2	0.120667	Ketones	Aromatic ketones	0.24	0.59	sweet, almond,pungent, oranges,river water	0.307823
Isophorone	C9H14O	78-59-1	0.00166667	Ketones	Cyclohexenones	0.3	0.19	sharp	0.00340136
Butanoic acid, 3-methyl-	C5H10O2	503-74-2	0.063	Lipids and lipid-like molecules	Branched fatty acids	0.02		Rancid Cheese, Sweaty, Putrid	1.92857
Hexanoic acid	C6H12O2	142-62-1	0.0986667	Lipids and lipid-like molecules	Saturated fatty acids	3000		Roses, Geraniumc	2.01361e-05
Octanoic acid	C8H16O2	124-07-2	0.0383333	Lipids and lipid-like molecules	Saturated fatty acids	500		Rancid, Cheese, Fatty Acid	4.69388e-05
n-Decanoic acid	C10H20O2	334-48-5	0.0221667	Lipids and lipid-like molecules	Saturated fatty acids	15000		Fatty, Rancid, Soap	9.04762e-07

## Sheet: Zhejiang
Zhejiang
Name	Formula	CAS	Average Area (%)	Class	Subclass	Range of Odor Min	Range of Odor Max	Odor Character	ROAV
1-Heptanol	C7H16O	111-70-6	0.399333	Alcohols	Fatty alcohols	3		Grassy	0.0196958
1-Hexanol, 2-ethyl-	C8H18O	104-76-7	0.290667	Alcohols	Fatty alcohols	0.198		Rose, Green	0.217215
1-Octanol	C8H18O	111-87-5	0.218167	Alcohols	Fatty alcohols	0.9	1.69	penetrating	0.0358679
1-Octen-3-ol	C8H16O	3391-86-4	0.267	Alcohols	Unsaturated fatty alcohols	11		Mushroom	0.00359153
2-Hexen-1-ol, (E)-	C6H12O	928-95-0	0.03	Alcohols	Unsaturated fatty alcohols	231.9		Fruity,Fresh,Green	1.91417e-05
2,6-Nonadienal, (E,Z)-	C9H14O	557-48-2	0.177667	Aldehydes	Polyunsaturated aldehydes	0.02		Cucumber, Green	1.31443
2-Hexenal, (E)-	C6H10O	6728-26-3	1.73133	Aldehydes	Unsaturated aldehydes	190		Apple-Like,Planty Green,Stinkbug	0.0013483
2-Nonenal, (E)-	C9H16O	18829-56-6	0.135167	Aldehydes	Unsaturated aldehydes	0.0002		Fatty, Cucumber	100
Benzeneacetaldehyde	C8H8O	122-78-1	0.00316667	Aldehydes	Aromatic aldehydes	1		Floral, Honey	0.000468557
Heptanal	C7H14O	111-71-7	1.613	Aldehydes	Fatty aldehydes	0.003		Citrus, Fatty, Rancid	79.5561
Hexanal	C6H12O	66-25-1	1.44883	Aldehydes	Fatty aldehydes	20		Green Grass, Fruity	0.0107189
Methional	C4H8OS	3268-49-3	0.0005	Aldehydes	Organosulfur aldehydes	7.12		Cooked Potato	1.03908e-05
Nonanal	C9H18O	124-19-6	1.718	Aldehydes	Fatty aldehydes	1		Aldehyde, Citrus, Orange Peel	0.254205
Benzaldehyde	C7H6O	100-52-7	0.282333	Benzenoids	Aromatic aldehydes	1.5	783	bitter almond, fruit,vanilla	0.0278504
Benzene, (1-methylethyl)-	C9H12	98-82-8	0.00433333	Benzenoids	Alkylbenzenes	8	1.3	sharp	8.0148e-05
Benzeneacetic acid, ethyl ester	C10H12O2	101-97-3	0.0271667	Benzenoids	Aromatic esters	407		Floral, Rosy-Flavor, Honey	9.87648e-06
Phenol	C6H6O	108-95-2	0.0606667	Benzenoids	Phenols	4.5	1.95	medicinal, acid,ink, creosote,empyreumatic	0.00199479
Styrene	C8H8	100-42-5	0.011	Benzenoids	Vinylbenzenes	2.8	61	sharp, sweet	0.000581293
Butyl lactate	C7H14O3	138-22-7	0.006	Esters	Alpha-hydroxy acid esters	1000		Creamy, Fruity	8.87793e-07
Decanoic acid, ethyl ester	C12H24O2	110-38-3	0.0441667	Esters	Fatty acid ethyl esters	420		Brandy	1.55599e-05
Hexadecanoic acid, ethyl ester	C18H36O2	628-97-7	1.41467	Esters	Fatty acid ethyl esters	2		Wax	0.104661
Hexanoic acid, ethyl ester	C8H16O2	123-66-0	0.370333	Esters	Fatty acid ethyl esters	30		Fruity, Green Apple	0.00182655
Methyl salicylate	C8H8O3	119-36-8	0.00966667	Esters	Salicylic acid esters	40		Caramel, Peppermint	3.57583e-05
Nonanoic acid, ethyl ester	C11H22O2	123-29-5	0.0158333	Esters	Fatty acid ethyl esters	3150		Floral, Fruity	7.43742e-07
Propanoic acid, 2-hydroxy-, ethyl ester	C5H10O3	97-64-3	0.00416667	Esters	Alpha-hydroxy acid esters	128000		Fruity, Slightly Fattyflavor	4.81658e-09
2(3H)-Furanone, 5-butyldihydro-	C8H14O2	104-50-7	0.0195	Heterocyclic_Compounds	Gamma-lactones	7		Fruity, Peach, Creamy And Sweet With A Fatty Nuance	0.00041219
2(3H)-Furanone, 5-ethyldihydro-	C6H10O2	695-06-7	0.00166667	Heterocyclic_Compounds	Gamma-lactones	359000		Sweet	6.86933e-10
2(3H)-Furanone, dihydro-5-pentyl-	C9H16O2	104-61-0	0.0123333	Heterocyclic_Compounds	Gamma-lactones	21		Coconut-Like	8.69004e-05
2(3H)-Furanone, dihydro-5-propyl-	C7H12O2	105-21-5	0.00683333	Heterocyclic_Compounds	Gamma-lactones	1000		Sweet	1.0111e-06
Benzothiazole	C7H5NS	95-16-9	0.004	Heterocyclic_Compounds	Benzothiazoles	3871		Gasoline,Leather, Roasted,Smoky And Rubber	1.52896e-07
Butyrolactone	C4H6O2	96-48-0	0.0015	Heterocyclic_Compounds	Lactones	35		Wcreamy, Fatty	6.34138e-06
Furan, 2-ethyl-	C6H8O	3208-16-0	0.0276667	Heterocyclic_Compounds	Alkyl furans	2.3		Burnt,Sweet,Coffee-Like	0.00177987
Furan, 2-pentyl-	C9H14O	3777-69-3	0.282167	Heterocyclic_Compounds	Alkyl furans	0.006		Green Beans, Vegetable	6.95849
Octanoic acid, ethyl ester	C10H20O2	106-32-1	0.424833	Heterocyclic_Compounds	Fatty acid ethyl esters	147		Fruity	0.000427624
Pyridine	C5H5N	110-86-1	0.00333333	Heterocyclic_Compounds	Pyridines	10	12	burnt, pungent,nauseating	4.93218e-05
Pyridine, 2-methyl-	C6H7N	109-06-8	0.013	Heterocyclic_Compounds	Methylpyridines	2.6	0.0236	strong, unpleasant	0.000739827
2-Pentanone, 4-hydroxy-4-methyl-	C6H12O2	123-42-2	0.001	Ketones	Hydroxy ketones	270	13	sweet	5.4802e-07
5-Hepten-2-one, 6-methyl-	C8H14O	110-93-0	0.1	Ketones	Unsaturated ketones	50		Herby, Green, Citrus, Musty, Lemongrass	0.000295931
Acetophenone	C8H8O	98-86-2	0.079	Ketones	Aromatic ketones	0.24	0.59	sweet, almond,pungent, oranges,river water	0.0487053
Isophorone	C9H14O	78-59-1	0.000666667	Ketones	Cyclohexenones	0.3	0.19	sharp	0.000328812
Butanoic acid, 3-methyl-	C5H10O2	503-74-2	0.013	Lipids and lipid-like molecules	Branched fatty acids	0.02		Rancid Cheese, Sweaty, Putrid	0.0961776
Hexanoic acid	C6H12O2	142-62-1	0.0286667	Lipids and lipid-like molecules	Saturated fatty acids	3000		Roses, Geraniumc	1.41389e-06

## Sheet: Fujian
Fujian
Name	Formula	CAS	Average Area (%)	Class	Subclass	Range of Odor Min	Range of Odor Max	Odor Character	ROAV
1-Heptanol	C7H16O	111-70-6	0.270667	Alcohols	Fatty alcohols	3		Grassy	0.0118488
1-Hexanol, 2-ethyl-	C8H18O	104-76-7	0.3755	Alcohols	Fatty alcohols	0.198		Rose, Green	0.249061
1-Octanol	C8H18O	111-87-5	0.149667	Alcohols	Fatty alcohols	0.9	1.69	penetrating	0.0218396
1-Octen-3-ol	C8H16O	3391-86-4	1.31017	Alcohols	Unsaturated fatty alcohols	11		Mushroom	0.0156421
2,3-Butanediol	C4H10O2	513-85-9	0.071	Alcohols	Diols	4.5		Fruits, Onion	0.00207209
2,6-Nonadienal, (E,Z)-	C9H14O	557-48-2	0.271667	Aldehydes	Polyunsaturated aldehydes	0.02		Cucumber, Green	1.78389
2-Hexenal, (E)-	C6H10O	6728-26-3	0.823833	Aldehydes	Unsaturated aldehydes	190		Apple-Like,Planty Green,Stinkbug	0.000569439
2-Nonenal, (E)-	C9H16O	18829-56-6	0.0636667	Aldehydes	Unsaturated aldehydes	0.0002		Fatty, Cucumber	41.8065
Benzeneacetaldehyde	C8H8O	122-78-1	0.0055	Aldehydes	Aromatic aldehydes	1		Floral, Honey	0.000722311
Heptanal	C7H14O	111-71-7	2.28433	Aldehydes	Fatty aldehydes	0.003		Citrus, Fatty, Rancid	100
Hexanal	C6H12O	66-25-1	0.604667	Aldehydes	Fatty aldehydes	20		Green Grass, Fruity	0.00397052
Nonanal	C9H18O	124-19-6	4.85933	Aldehydes	Fatty aldehydes	1		Aldehyde, Citrus, Orange Peel	0.638173
Benzaldehyde	C7H6O	100-52-7	0.245	Benzenoids	Aromatic aldehydes	1.5	783	bitter almond, fruit,vanilla	0.0214505
Benzene, 1,2,4-trimethyl-	C9H12	95-63-6	0.012	Benzenoids	Alkylbenzenes	6	2.4	aromatic	0.000262659
Benzeneacetic acid, ethyl ester	C10H12O2	101-97-3	0.0741667	Benzenoids	Aromatic esters	407		Floral, Rosy-Flavor, Honey	2.39318e-05
Phenol	C6H6O	108-95-2	0.0506667	Benzenoids	Phenols	4.5	1.95	medicinal, acid,ink, creosote,empyreumatic	0.00147867
Styrene	C8H8	100-42-5	0.011	Benzenoids	Vinylbenzenes	2.8	61	sharp, sweet	0.000515937
Acetic acid, pentyl ester	C7H14O2	628-63-7	0.323333	Esters	Acetate esters	7	43	banana, etherous	0.00606616
Decanoic acid, ethyl ester	C12H24O2	110-38-3	0.0406667	Esters	Fatty acid ethyl esters	420		Brandy	1.2716e-05
Dodecanoic acid, ethyl ester	C14H28O2	106-33-2	0.00266667	Esters	Fatty acid ethyl esters	500		Sweet, Waxy, Floral	7.00423e-07
Hexadecanoic acid, ethyl ester	C18H36O2	628-97-7	1.19767	Esters	Fatty acid ethyl esters	2		Wax	0.0786444
Hexanoic acid, ethyl ester	C8H16O2	123-66-0	0.579333	Esters	Fatty acid ethyl esters	30		Fruity, Green Apple	0.00253612
Hexanoic acid, propyl ester	C9H18O2	626-77-7	0.0663333	Esters	Fatty acid esters	12800		Fruity, Pineapple-Flavor	6.80587e-07
Methyl salicylate	C8H8O3	119-36-8	0.0183333	Esters	Salicylic acid esters	40		Caramel, Peppermint	6.01926e-05
Nonanoic acid, ethyl ester	C11H22O2	123-29-5	0.0321667	Esters	Fatty acid ethyl esters	3150		Floral, Fruity	1.34109e-06
Pentanoic acid, ethyl ester	C7H14O2	539-82-2	0.00466667	Esters	Fatty acid ethyl esters	27		Fruity, Apple-Flavor	2.26989e-05
Propanoic acid, 2-hydroxy-, ethyl ester	C5H10O3	97-64-3	0.033	Esters	Alpha-hydroxy acid esters	128000		Fruity, Slightly Fattyflavor	3.38583e-08
Tetradecanoic acid, ethyl ester	C16H32O2	124-06-1	0.00633333	Esters	Fatty acid ethyl esters	500		Sweet, Waxy	1.66351e-06
2(3H)-Furanone, 5-butyldihydro-	C8H14O2	104-50-7	0.01	Heterocyclic_Compounds	Gamma-lactones	7		Fruity, Peach, Creamy And Sweet With A Fatty Nuance	0.000187613
2(3H)-Furanone, 5-ethyldihydro-	C6H10O2	695-06-7	0.00583333	Heterocyclic_Compounds	Gamma-lactones	359000		Sweet	2.13395e-09
2(3H)-Furanone, dihydro-5-pentyl-	C9H16O2	104-61-0	0.00133333	Heterocyclic_Compounds	Gamma-lactones	21		Coconut-Like	8.33837e-06
2(3H)-Furanone, dihydro-5-propyl-	C7H12O2	105-21-5	0.005	Heterocyclic_Compounds	Gamma-lactones	1000		Sweet	6.56647e-07
Benzothiazole	C7H5NS	95-16-9	0.0266667	Heterocyclic_Compounds	Benzothiazoles	3871		Gasoline,Leather, Roasted,Smoky And Rubber	9.04706e-07
Butyrolactone	C4H6O2	96-48-0	0.0025	Heterocyclic_Compounds	Lactones	35		Wcreamy, Fatty	9.38067e-06
Caprolactam	C6H11NO	105-60-2	0.0223333	Heterocyclic_Compounds	Lactams	65	0	mild	4.51234e-05
Furan, 2-pentyl-	C9H14O	3777-69-3	0.365667	Heterocyclic_Compounds	Alkyl furans	0.006		Green Beans, Vegetable	8.00379
Octanoic acid, ethyl ester	C10H20O2	106-32-1	0.538167	Heterocyclic_Compounds	Fatty acid ethyl esters	147		Fruity	0.000480796
Pyrazine, trimethyl-	C7H10N2	14667-55-1	0.082	Heterocyclic_Compounds	Pyrazines	0.023		Roasted Nuts, Cocoa, Peanuts	0.468218
Pyridine	C5H5N	110-86-1	0.543333	Heterocyclic_Compounds	Pyridines	10	12	burnt, pungent,nauseating	0.00713556
Pyridine, 2-methyl-	C6H7N	109-06-8	0.00866667	Heterocyclic_Compounds	Methylpyridines	2.6	0.0236	strong, unpleasant	0.000437764
1-Decene	C10H20	872-05-9	0.00266667	Hydrocarbons	Acyclic alkenes	6450	0	pleasant	5.42964e-08
2-Pentanone, 4-hydroxy-4-methyl-	C6H12O2	123-42-2	0.0045	Ketones	Hydroxy ketones	270	13	sweet	2.18882e-06
5-Hepten-2-one, 6-methyl-	C8H14O	110-93-0	0.102667	Ketones	Unsaturated ketones	50		Herby, Green, Citrus, Musty, Lemongrass	0.000269663
Acetophenone	C8H8O	98-86-2	0.0926667	Ketones	Aromatic ketones	0.24	0.59	sweet, almond,pungent, oranges,river water	0.0507077
Isophorone	C9H14O	78-59-1	0.011	Ketones	Cyclohexenones	0.3	0.19	sharp	0.00481541
3-Buten-2-one, 4-(2,6,6-trimethyl-1-cyclohexen-1-yl)-	C13H20O	14901-07-6	0.0346667	Lipids and lipid-like molecules	Apocarotenoids	8.4		Flowery, Violet-Like	0.000541994
Butanoic acid, 3-methyl-	C5H10O2	503-74-2	0.048	Lipids and lipid-like molecules	Branched fatty acids	0.02		Rancid Cheese, Sweaty, Putrid	0.31519
Hexanoic acid	C6H12O2	142-62-1	0.0646667	Lipids and lipid-like molecules	Saturated fatty acids	3000		Roses, Geraniumc	2.83088e-06
Octanoic acid	C8H16O2	124-07-2	0.022	Lipids and lipid-like molecules	Saturated fatty acids	500		Rancid, Cheese, Fatty Acid	5.77849e-06

## Sheet: Guangdong
Guangdong
Name	Formula	CAS	Average Area (%)	Class	Subclass	Range of Odor Min	Range of Odor Max	Odor Character	ROAV
1-Hexanol, 2-ethyl-	C8H18O	104-76-7	0.489333	Alcohols	Fatty alcohols	0.198		Rose, Green	0.416759
1-Octanol	C8H18O	111-87-5	0.253167	Alcohols	Fatty alcohols	0.9	1.69	penetrating	0.0474361
1-Octen-3-ol	C8H16O	3391-86-4	0.290333	Alcohols	Unsaturated fatty alcohols	11		Mushroom	0.00445092
2,6-Nonadienal, (E,Z)-	C9H14O	557-48-2	0.120333	Aldehydes	Polyunsaturated aldehydes	0.02		Cucumber, Green	1.01461
2-Hexenal, (E)-	C6H10O	6728-26-3	0.408667	Aldehydes	Unsaturated aldehydes	190		Apple-Like,Planty Green,Stinkbug	0.000362711
2-Nonenal, (E)-	C9H16O	18829-56-6	0.0918333	Aldehydes	Unsaturated aldehydes	0.0002		Fatty, Cucumber	77.4311
Benzeneacetaldehyde	C8H8O	122-78-1	0.00733333	Aldehydes	Aromatic aldehydes	1		Floral, Honey	0.00123665
Heptanal	C7H14O	111-71-7	1.779	Aldehydes	Fatty aldehydes	0.003		Citrus, Fatty, Rancid	100
Methional	C4H8OS	3268-49-3	0.0005	Aldehydes	Organosulfur aldehydes	7.12		Cooked Potato	1.18423e-05
Nonanal	C9H18O	124-19-6	3.66367	Aldehydes	Fatty aldehydes	1		Aldehyde, Citrus, Orange Peel	0.617819
Octanal	C8H16O	124-13-0	0.515	Aldehydes	Fatty aldehydes	2.5		Lemon, Citrus, Green Grass	0.0347386
Acetic acid, 2-phenylethyl ester	C10H12O2	103-45-7	0.000666667	Benzenoids	Aromatic acetate esters	108		Rose, Honey	1.04095e-06
Benzaldehyde	C7H6O	100-52-7	0.298	Benzenoids	Aromatic aldehydes	1.5	783	bitter almond, fruit,vanilla	0.033502
Benzene, 1,2,4-trimethyl-	C9H12	95-63-6	0.0275	Benzenoids	Alkylbenzenes	6	2.4	aromatic	0.000772906
Benzeneacetic acid, ethyl ester	C10H12O2	101-97-3	0.0428333	Benzenoids	Aromatic esters	407		Floral, Rosy-Flavor, Honey	1.77473e-05
Phenol	C6H6O	108-95-2	0.0593333	Benzenoids	Phenols	4.5	1.95	medicinal, acid,ink, creosote,empyreumatic	0.00222347
Styrene	C8H8	100-42-5	0.0125	Benzenoids	Vinylbenzenes	2.8	61	sharp, sweet	0.000752831
Benzoic acid, ethyl ester	C9H10O2	93-89-0	0.00133333	Esters	Benzoic acid esters	1430		Fruity, Herb-Flavor	1.57235e-07
Decanoic acid, ethyl ester	C12H24O2	110-38-3	0.0563333	Esters	Fatty acid ethyl esters	420		Brandy	2.26184e-05
Dodecanoic acid, ethyl ester	C14H28O2	106-33-2	0.0116667	Esters	Fatty acid ethyl esters	500		Sweet, Waxy, Floral	3.93479e-06
Heptanoic acid, ethyl ester	C9H18O2	106-30-9	0.1535	Esters	Fatty acid ethyl esters	13200		Fruity	1.96101e-06
Hexadecanoic acid, ethyl ester	C18H36O2	628-97-7	0.125667	Esters	Fatty acid ethyl esters	2		Wax	0.0105958
Hexanoic acid, butyl ester	C10H20O2	626-82-4	0.0273333	Esters	Fatty acid esters	678		Fruity, Pineapple-Flavor	6.79842e-06
Hexanoic acid, ethyl ester	C8H16O2	123-66-0	1.48417	Esters	Fatty acid ethyl esters	30		Fruity, Green Apple	0.0083427
Hexanoic acid, propyl ester	C9H18O2	626-77-7	0.005	Esters	Fatty acid esters	12800		Fruity, Pineapple-Flavor	6.58727e-08
Nonanoic acid, ethyl ester	C11H22O2	123-29-5	0.0448333	Esters	Fatty acid ethyl esters	3150		Floral, Fruity	2.40014e-06
Pentanoic acid, ethyl ester	C7H14O2	539-82-2	0.044	Esters	Fatty acid ethyl esters	27		Fruity, Apple-Flavor	0.000274811
Propanoic acid, 2-hydroxy-, ethyl ester	C5H10O3	97-64-3	0.00133333	Esters	Alpha-hydroxy acid esters	128000		Fruity, Slightly Fattyflavor	1.7566e-09
Tetradecanoic acid, ethyl ester	C16H32O2	124-06-1	0.038	Esters	Fatty acid ethyl esters	500		Sweet, Waxy	1.28162e-05
2(3H)-Furanone, 5-butyldihydro-	C8H14O2	104-50-7	0.0035	Heterocyclic_Compounds	Gamma-lactones	7		Fruity, Peach, Creamy And Sweet With A Fatty Nuance	8.4317e-05
2(3H)-Furanone, 5-ethyldihydro-	C6H10O2	695-06-7	0.00266667	Heterocyclic_Compounds	Gamma-lactones	359000		Sweet	1.25262e-09
2(3H)-Furanone, dihydro-5-propyl-	C7H12O2	105-21-5	0.00883333	Heterocyclic_Compounds	Gamma-lactones	1000		Sweet	1.4896e-06
2-Pyrrolidinone, 1-methyl-	C5H9NO	872-50-4	0.00133333	Heterocyclic_Compounds	Lactams	4200	10	amine	5.35346e-08
Benzothiazole	C7H5NS	95-16-9	0.0356667	Heterocyclic_Compounds	Benzothiazoles	3871		Gasoline,Leather, Roasted,Smoky And Rubber	1.55376e-06
Butyrolactone	C4H6O2	96-48-0	0.0243333	Heterocyclic_Compounds	Lactones	35		Wcreamy, Fatty	0.000117241
Caprolactam	C6H11NO	105-60-2	0.0158333	Heterocyclic_Compounds	Lactams	65	0	mild	4.10775e-05
Furan, 2-pentyl-	C9H14O	3777-69-3	0.2485	Heterocyclic_Compounds	Alkyl furans	0.006		Green Beans, Vegetable	6.98426
Octanoic acid, ethyl ester	C10H20O2	106-32-1	1.01283	Heterocyclic_Compounds	Fatty acid ethyl esters	147		Fruity	0.00116189
Pyrazine, trimethyl-	C7H10N2	14667-55-1	0.139333	Heterocyclic_Compounds	Pyrazines	0.023		Roasted Nuts, Cocoa, Peanuts	1.02158
Pyridine	C5H5N	110-86-1	0.00266667	Heterocyclic_Compounds	Pyridines	10	12	burnt, pungent,nauseating	4.49691e-05
Pyridine, 2-methyl-	C6H7N	109-06-8	0.000666667	Heterocyclic_Compounds	Methylpyridines	2.6	0.0236	strong, unpleasant	4.32395e-05
Nonane	C9H20	111-84-2	0.730667	Hydrocarbons	Acyclic alkanes	2300	21	gasoline	5.35719e-05
5-Hepten-2-one, 6-methyl-	C8H14O	110-93-0	0.0996667	Ketones	Unsaturated ketones	50		Herby, Green, Citrus, Musty, Lemongrass	0.000336144
Acetophenone	C8H8O	98-86-2	0.0953333	Ketones	Aromatic ketones	0.24	0.59	sweet, almond,pungent, oranges,river water	0.0669852
Isophorone	C9H14O	78-59-1	0.00233333	Ketones	Cyclohexenones	0.3	0.19	sharp	0.0013116
3-Buten-2-one, 4-(2,6,6-trimethyl-1-cyclohexen-1-yl)-	C13H20O	14901-07-6	0.0786667	Lipids and lipid-like molecules	Apocarotenoids	8.4		Flowery, Violet-Like	0.00157927
Butanoic acid, 3-methyl-	C5H10O2	503-74-2	0.0616667	Lipids and lipid-like molecules	Branched fatty acids	0.02		Rancid Cheese, Sweaty, Putrid	0.519955
Hexanoic acid	C6H12O2	142-62-1	0.0921667	Lipids and lipid-like molecules	Saturated fatty acids	3000		Roses, Geraniumc	5.18081e-06
Octanoic acid	C8H16O2	124-07-2	0.0186667	Lipids and lipid-like molecules	Saturated fatty acids	500		Rancid, Cheese, Fatty Acid	6.29567e-06
